# Supplementary material for: ChIP provides 10-fold microbial DNA enrichment from tissue while minimizing bias
Source: Mol Biol Rep. 2025 Feb 21;52(1):258. doi: 10.1007/s11033-025-10330-8 (PMC11845529; doi:10.1007/s11033-025-10330-8)
Supplement: Supplementary file 2 — Supplementary Material 2 [file 11033_2025_10330_MOESM2_ESM.xlsx]

## Sheet: Table S1-metadata
metagenomic_sample_name	metagenomic_sample_EBI_experiment_accession	metagenomic_raw_reads	reads_after_host-filtering	16S_sample_name	16S_sample_EBI_experiment_accession	16S_reads	sex	empo_1	empo_2	empo_3	empo_4	env_biome	env_feature	env_material	env_package	tube_id	host_age	latitude	taxon_id	elevation	longitude	host_taxid	life_stage	description	host_height	host_weight	sample_site	sample_type	geo_loc_name	dna_extracted	irb_institute	antibiotic_use	host_age_units	latitude_units	elevation_units	host_subject_id	irb_protocol_id	longitude_units	scientific_name	depletion_method	host_common_name	host_body_habitat	host_body_site	host_body_product	host_height_units	host_weight_units	antibiotic_treated	collection_timestamp	host_body_mass_index
14778.42.1.ChIP.Human.Colon.E3	ERX13312759	3574464	75154	14778.42.1.ChIP.Human.Colon	ERX13310160	283	male	Host-associated	Animal	Animal (non-saline)	Animal distal gut (non-saline)	urban biome	human-associated habitat	intestine environment	human-gut	42.1.ChIP.Human.Colon.E3	65	32.842	408170	193	-117.258	9606	adult	42_1_ChIP_Human_Colon_E3	not provided	not provided	colon	colon mucosa	USA:CA: San Diego	TRUE	UCSD	TRUE	years	Decimal degrees	meters	UCSD-42.1	150275	Decimal degrees	human gut metagenome	ChIP	human	UBERON:gastrointestinal system	UBERON:colon	UBERON:colon mucosa	not provided	not provided	not provided	2017	not provided
14778.42.1.ChIP.Human.Colon.E4	ERX13312760	4041862	300872	14778.42.1.ChIP.Human.Colon	ERX13310160	283	male	Host-associated	Animal	Animal (non-saline)	Animal distal gut (non-saline)	urban biome	human-associated habitat	intestine environment	human-gut	42.1.ChIP.Human.Colon.E4	65	32.842	408170	193	-117.258	9606	adult	42_1_ChIP_Human_Colon_E4	not provided	not provided	colon	colon mucosa	USA:CA: San Diego	TRUE	UCSD	TRUE	years	Decimal degrees	meters	UCSD-42.1	150275	Decimal degrees	human gut metagenome	ChIP	human	UBERON:gastrointestinal system	UBERON:colon	UBERON:colon mucosa	not provided	not provided	not provided	2017	not provided
14778.42.1.Control.Human.Colon.A1	ERX13312761	25174022	27930	14778.42.1.Control.Human.Colon	ERX13310161	7823	male	Host-associated	Animal	Animal (non-saline)	Animal distal gut (non-saline)	urban biome	human-associated habitat	intestine environment	human-gut	42.1.Control.Human.Colon.A1	65	32.842	408170	193	-117.258	9606	adult	42_1_Control_Human_Colon_A1	not provided	not provided	colon	colon mucosa	USA:CA: San Diego	TRUE	UCSD	TRUE	years	Decimal degrees	meters	UCSD-42.1	150275	Decimal degrees	human gut metagenome	Control	human	UBERON:gastrointestinal system	UBERON:colon	UBERON:colon mucosa	not provided	not provided	not provided	2017	not provided
14778.42.1.Control.Human.Colon.A2	ERX13312762	31610766	7608	14778.42.1.Control.Human.Colon	ERX13310161	7823	male	Host-associated	Animal	Animal (non-saline)	Animal distal gut (non-saline)	urban biome	human-associated habitat	intestine environment	human-gut	42.1.Control.Human.Colon.A2	65	32.842	408170	193	-117.258	9606	adult	42_1_Control_Human_Colon_A2	not provided	not provided	colon	colon mucosa	USA:CA: San Diego	TRUE	UCSD	TRUE	years	Decimal degrees	meters	UCSD-42.1	150275	Decimal degrees	human gut metagenome	Control	human	UBERON:gastrointestinal system	UBERON:colon	UBERON:colon mucosa	not provided	not provided	not provided	2017	not provided
14778.42.1.MChIP.Human.Colon.I5	ERX13312763	550876	127082	14778.42.1.MChIP.Human.Colon	ERX13310162	697	male	Host-associated	Animal	Animal (non-saline)	Animal distal gut (non-saline)	urban biome	human-associated habitat	intestine environment	human-gut	42.1.MChIP.Human.Colon.I5	65	32.842	408170	193	-117.258	9606	adult	42_1_MChIP_Human_Colon_I5	not provided	not provided	colon	colon mucosa	USA:CA: San Diego	TRUE	UCSD	TRUE	years	Decimal degrees	meters	UCSD-42.1	150275	Decimal degrees	human gut metagenome	MChIP	human	UBERON:gastrointestinal system	UBERON:colon	UBERON:colon mucosa	not provided	not provided	not provided	2017	not provided
14778.42.1.MChIP.Human.Colon.I6	ERX13312764	737218	165992	14778.42.1.MChIP.Human.Colon	ERX13310162	697	male	Host-associated	Animal	Animal (non-saline)	Animal distal gut (non-saline)	urban biome	human-associated habitat	intestine environment	human-gut	42.1.MChIP.Human.Colon.I6	65	32.842	408170	193	-117.258	9606	adult	42_1_MChIP_Human_Colon_I6	not provided	not provided	colon	colon mucosa	USA:CA: San Diego	TRUE	UCSD	TRUE	years	Decimal degrees	meters	UCSD-42.1	150275	Decimal degrees	human gut metagenome	MChIP	human	UBERON:gastrointestinal system	UBERON:colon	UBERON:colon mucosa	not provided	not provided	not provided	2017	not provided
14778.42.1.MOL.Human.Colon.M7	ERX13312765	14990788	7428	14778.42.1.MOL.Human.Colon	ERX13310163	5	male	Host-associated	Animal	Animal (non-saline)	Animal distal gut (non-saline)	urban biome	human-associated habitat	intestine environment	human-gut	42.1.MOL.Human.Colon.M7	65	32.842	408170	193	-117.258	9606	adult	42_1_MOL_Human_Colon_M7	not provided	not provided	colon	colon mucosa	USA:CA: San Diego	TRUE	UCSD	TRUE	years	Decimal degrees	meters	UCSD-42.1	150275	Decimal degrees	human gut metagenome	MOL	human	UBERON:gastrointestinal system	UBERON:colon	UBERON:colon mucosa	not provided	not provided	not provided	2017	not provided
14778.42.1.MOL.Human.Colon.M8	ERX13312766	11285832	11448	14778.42.1.MOL.Human.Colon	ERX13310163	5	male	Host-associated	Animal	Animal (non-saline)	Animal distal gut (non-saline)	urban biome	human-associated habitat	intestine environment	human-gut	42.1.MOL.Human.Colon.M8	65	32.842	408170	193	-117.258	9606	adult	42_1_MOL_Human_Colon_M8	not provided	not provided	colon	colon mucosa	USA:CA: San Diego	TRUE	UCSD	TRUE	years	Decimal degrees	meters	UCSD-42.1	150275	Decimal degrees	human gut metagenome	MOL	human	UBERON:gastrointestinal system	UBERON:colon	UBERON:colon mucosa	not provided	not provided	not provided	2017	not provided
14778.42.1.NEB.Human.Colon.I15	ERX13312767	11661254	4982	14778.42.1.NEB.Human.Colon	ERX13310164	4633	male	Host-associated	Animal	Animal (non-saline)	Animal distal gut (non-saline)	urban biome	human-associated habitat	intestine environment	human-gut	42.1.NEB.Human.Colon.I15	65	32.842	408170	193	-117.258	9606	adult	42_1_NEB_Human_Colon_I15	not provided	not provided	colon	colon mucosa	USA:CA: San Diego	TRUE	UCSD	TRUE	years	Decimal degrees	meters	UCSD-42.1	150275	Decimal degrees	human gut metagenome	NEB	human	UBERON:gastrointestinal system	UBERON:colon	UBERON:colon mucosa	not provided	not provided	not provided	2017	not provided
14778.42.1.NEB.Human.Colon.I16	ERX13312768	18614480	9920	14778.42.1.NEB.Human.Colon	ERX13310164	4633	male	Host-associated	Animal	Animal (non-saline)	Animal distal gut (non-saline)	urban biome	human-associated habitat	intestine environment	human-gut	42.1.NEB.Human.Colon.I16	65	32.842	408170	193	-117.258	9606	adult	42_1_NEB_Human_Colon_I16	not provided	not provided	colon	colon mucosa	USA:CA: San Diego	TRUE	UCSD	TRUE	years	Decimal degrees	meters	UCSD-42.1	150275	Decimal degrees	human gut metagenome	NEB	human	UBERON:gastrointestinal system	UBERON:colon	UBERON:colon mucosa	not provided	not provided	not provided	2017	not provided
14778.42.1.QIA.Human.Colon.A11	ERX13312769	2252342	68900	14778.42.1.QIA.Human.Colon	ERX13310165	4268	male	Host-associated	Animal	Animal (non-saline)	Animal distal gut (non-saline)	urban biome	human-associated habitat	intestine environment	human-gut	42.1.QIA.Human.Colon.A11	65	32.842	408170	193	-117.258	9606	adult	42_1_QIA_Human_Colon_A11	not provided	not provided	colon	colon mucosa	USA:CA: San Diego	TRUE	UCSD	TRUE	years	Decimal degrees	meters	UCSD-42.1	150275	Decimal degrees	human gut metagenome	QIA	human	UBERON:gastrointestinal system	UBERON:colon	UBERON:colon mucosa	not provided	not provided	not provided	2017	not provided
14778.42.1.QIA.Human.Colon.A12	ERX13312770	1872510	14588	14778.42.1.QIA.Human.Colon	ERX13310165	4268	male	Host-associated	Animal	Animal (non-saline)	Animal distal gut (non-saline)	urban biome	human-associated habitat	intestine environment	human-gut	42.1.QIA.Human.Colon.A12	65	32.842	408170	193	-117.258	9606	adult	42_1_QIA_Human_Colon_A12	not provided	not provided	colon	colon mucosa	USA:CA: San Diego	TRUE	UCSD	TRUE	years	Decimal degrees	meters	UCSD-42.1	150275	Decimal degrees	human gut metagenome	QIA	human	UBERON:gastrointestinal system	UBERON:colon	UBERON:colon mucosa	not provided	not provided	not provided	2017	not provided
14778.42.1.ZYM.Human.Colon.E13	ERX13312771	2149678	24388	14778.42.1.ZYM.Human.Colon	ERX13310166	5389	male	Host-associated	Animal	Animal (non-saline)	Animal distal gut (non-saline)	urban biome	human-associated habitat	intestine environment	human-gut	42.1.ZYM.Human.Colon.E13	65	32.842	408170	193	-117.258	9606	adult	42_1_ZYM_Human_Colon_E13	not provided	not provided	colon	colon mucosa	USA:CA: San Diego	TRUE	UCSD	TRUE	years	Decimal degrees	meters	UCSD-42.1	150275	Decimal degrees	human gut metagenome	ZYM	human	UBERON:gastrointestinal system	UBERON:colon	UBERON:colon mucosa	not provided	not provided	not provided	2017	not provided
14778.42.1.ZYM.Human.Colon.E14	ERX13312772	2357644	856062	14778.42.1.ZYM.Human.Colon	ERX13310166	5389	male	Host-associated	Animal	Animal (non-saline)	Animal distal gut (non-saline)	urban biome	human-associated habitat	intestine environment	human-gut	42.1.ZYM.Human.Colon.E14	65	32.842	408170	193	-117.258	9606	adult	42_1_ZYM_Human_Colon_E14	not provided	not provided	colon	colon mucosa	USA:CA: San Diego	TRUE	UCSD	TRUE	years	Decimal degrees	meters	UCSD-42.1	150275	Decimal degrees	human gut metagenome	ZYM	human	UBERON:gastrointestinal system	UBERON:colon	UBERON:colon mucosa	not provided	not provided	not provided	2017	not provided
14778.42.10.ChIP.Human.Colon.G5	ERX13312773	26690296	8136	14778.42.10.ChIP.Human.Colon	ERX13310167	598	female	Host-associated	Animal	Animal (non-saline)	Animal distal gut (non-saline)	urban biome	human-associated habitat	intestine environment	human-gut	42.10.ChIP.Human.Colon.G5	53	32.842	408170	193	-117.258	9606	adult	42_10_ChIP_Human_Colon_G5	not provided	not provided	colon	colon mucosa	USA:CA: San Diego	TRUE	UCSD	FALSE	years	Decimal degrees	meters	UCSD-42.10	150275	Decimal degrees	human gut metagenome	ChIP	human	UBERON:gastrointestinal system	UBERON:colon	UBERON:colon mucosa	not provided	not provided	not provided	2017	not provided
14778.42.10.ChIP.Human.Colon.G6	ERX13312774	29962842	23874	14778.42.10.ChIP.Human.Colon	ERX13310167	598	female	Host-associated	Animal	Animal (non-saline)	Animal distal gut (non-saline)	urban biome	human-associated habitat	intestine environment	human-gut	42.10.ChIP.Human.Colon.G6	53	32.842	408170	193	-117.258	9606	adult	42_10_ChIP_Human_Colon_G6	not provided	not provided	colon	colon mucosa	USA:CA: San Diego	TRUE	UCSD	FALSE	years	Decimal degrees	meters	UCSD-42.10	150275	Decimal degrees	human gut metagenome	ChIP	human	UBERON:gastrointestinal system	UBERON:colon	UBERON:colon mucosa	not provided	not provided	not provided	2017	not provided
14778.42.10.Control.Human.Colon.C3	ERX13312775	21360764	4898	14778.42.10.Control.Human.Colon	ERX13310168	3272	female	Host-associated	Animal	Animal (non-saline)	Animal distal gut (non-saline)	urban biome	human-associated habitat	intestine environment	human-gut	42.10.Control.Human.Colon.C3	53	32.842	408170	193	-117.258	9606	adult	42_10_Control_Human_Colon_C3	not provided	not provided	colon	colon mucosa	USA:CA: San Diego	TRUE	UCSD	FALSE	years	Decimal degrees	meters	UCSD-42.10	150275	Decimal degrees	human gut metagenome	Control	human	UBERON:gastrointestinal system	UBERON:colon	UBERON:colon mucosa	not provided	not provided	not provided	2017	not provided
14778.42.10.Control.Human.Colon.C4	ERX13312776	35334914	11840	14778.42.10.Control.Human.Colon	ERX13310168	3272	female	Host-associated	Animal	Animal (non-saline)	Animal distal gut (non-saline)	urban biome	human-associated habitat	intestine environment	human-gut	42.10.Control.Human.Colon.C4	53	32.842	408170	193	-117.258	9606	adult	42_10_Control_Human_Colon_C4	not provided	not provided	colon	colon mucosa	USA:CA: San Diego	TRUE	UCSD	FALSE	years	Decimal degrees	meters	UCSD-42.10	150275	Decimal degrees	human gut metagenome	Control	human	UBERON:gastrointestinal system	UBERON:colon	UBERON:colon mucosa	not provided	not provided	not provided	2017	not provided
14778.42.10.MChIP.Human.Colon.K7	ERX13312777	1972782	59672	14778.42.10.MChIP.Human.Colon	ERX13310169	221	female	Host-associated	Animal	Animal (non-saline)	Animal distal gut (non-saline)	urban biome	human-associated habitat	intestine environment	human-gut	42.10.MChIP.Human.Colon.K7	53	32.842	408170	193	-117.258	9606	adult	42_10_MChIP_Human_Colon_K7	not provided	not provided	colon	colon mucosa	USA:CA: San Diego	TRUE	UCSD	FALSE	years	Decimal degrees	meters	UCSD-42.10	150275	Decimal degrees	human gut metagenome	MChIP	human	UBERON:gastrointestinal system	UBERON:colon	UBERON:colon mucosa	not provided	not provided	not provided	2017	not provided
14778.42.10.MChIP.Human.Colon.K8	ERX13312778	2629330	81372	14778.42.10.MChIP.Human.Colon	ERX13310169	221	female	Host-associated	Animal	Animal (non-saline)	Animal distal gut (non-saline)	urban biome	human-associated habitat	intestine environment	human-gut	42.10.MChIP.Human.Colon.K8	53	32.842	408170	193	-117.258	9606	adult	42_10_MChIP_Human_Colon_K8	not provided	not provided	colon	colon mucosa	USA:CA: San Diego	TRUE	UCSD	FALSE	years	Decimal degrees	meters	UCSD-42.10	150275	Decimal degrees	human gut metagenome	MChIP	human	UBERON:gastrointestinal system	UBERON:colon	UBERON:colon mucosa	not provided	not provided	not provided	2017	not provided
14778.42.10.MOL.Human.Colon.O10	ERX13312779	1075160	181726	14778.42.10.MOL.Human.Colon	ERX13310170	82	female	Host-associated	Animal	Animal (non-saline)	Animal distal gut (non-saline)	urban biome	human-associated habitat	intestine environment	human-gut	42.10.MOL.Human.Colon.O10	53	32.842	408170	193	-117.258	9606	adult	42_10_MOL_Human_Colon_O10	not provided	not provided	colon	colon mucosa	USA:CA: San Diego	TRUE	UCSD	FALSE	years	Decimal degrees	meters	UCSD-42.10	150275	Decimal degrees	human gut metagenome	MOL	human	UBERON:gastrointestinal system	UBERON:colon	UBERON:colon mucosa	not provided	not provided	not provided	2017	not provided
14778.42.10.MOL.Human.Colon.O9	ERX13312780	1357818	891420	14778.42.10.MOL.Human.Colon	ERX13310170	82	female	Host-associated	Animal	Animal (non-saline)	Animal distal gut (non-saline)	urban biome	human-associated habitat	intestine environment	human-gut	42.10.MOL.Human.Colon.O9	53	32.842	408170	193	-117.258	9606	adult	42_10_MOL_Human_Colon_O9	not provided	not provided	colon	colon mucosa	USA:CA: San Diego	TRUE	UCSD	FALSE	years	Decimal degrees	meters	UCSD-42.10	150275	Decimal degrees	human gut metagenome	MOL	human	UBERON:gastrointestinal system	UBERON:colon	UBERON:colon mucosa	not provided	not provided	not provided	2017	not provided
14778.42.10.NEB.Human.Colon.K17	ERX13312781	27318216	16718	14778.42.10.NEB.Human.Colon	ERX13310171	6154	female	Host-associated	Animal	Animal (non-saline)	Animal distal gut (non-saline)	urban biome	human-associated habitat	intestine environment	human-gut	42.10.NEB.Human.Colon.K17	53	32.842	408170	193	-117.258	9606	adult	42_10_NEB_Human_Colon_K17	not provided	not provided	colon	colon mucosa	USA:CA: San Diego	TRUE	UCSD	FALSE	years	Decimal degrees	meters	UCSD-42.10	150275	Decimal degrees	human gut metagenome	NEB	human	UBERON:gastrointestinal system	UBERON:colon	UBERON:colon mucosa	not provided	not provided	not provided	2017	not provided
14778.42.10.NEB.Human.Colon.K18	ERX13312782	22017120	15036	14778.42.10.NEB.Human.Colon	ERX13310171	6154	female	Host-associated	Animal	Animal (non-saline)	Animal distal gut (non-saline)	urban biome	human-associated habitat	intestine environment	human-gut	42.10.NEB.Human.Colon.K18	53	32.842	408170	193	-117.258	9606	adult	42_10_NEB_Human_Colon_K18	not provided	not provided	colon	colon mucosa	USA:CA: San Diego	TRUE	UCSD	FALSE	years	Decimal degrees	meters	UCSD-42.10	150275	Decimal degrees	human gut metagenome	NEB	human	UBERON:gastrointestinal system	UBERON:colon	UBERON:colon mucosa	not provided	not provided	not provided	2017	not provided
14778.42.10.QIA.Human.Colon.C13	ERX13312783	1322430	32928	14778.42.10.QIA.Human.Colon	ERX13310172	2926	female	Host-associated	Animal	Animal (non-saline)	Animal distal gut (non-saline)	urban biome	human-associated habitat	intestine environment	human-gut	42.10.QIA.Human.Colon.C13	53	32.842	408170	193	-117.258	9606	adult	42_10_QIA_Human_Colon_C13	not provided	not provided	colon	colon mucosa	USA:CA: San Diego	TRUE	UCSD	FALSE	years	Decimal degrees	meters	UCSD-42.10	150275	Decimal degrees	human gut metagenome	QIA	human	UBERON:gastrointestinal system	UBERON:colon	UBERON:colon mucosa	not provided	not provided	not provided	2017	not provided
14778.42.10.QIA.Human.Colon.C14	ERX13312784	1657356	217124	14778.42.10.QIA.Human.Colon	ERX13310172	2926	female	Host-associated	Animal	Animal (non-saline)	Animal distal gut (non-saline)	urban biome	human-associated habitat	intestine environment	human-gut	42.10.QIA.Human.Colon.C14	53	32.842	408170	193	-117.258	9606	adult	42_10_QIA_Human_Colon_C14	not provided	not provided	colon	colon mucosa	USA:CA: San Diego	TRUE	UCSD	FALSE	years	Decimal degrees	meters	UCSD-42.10	150275	Decimal degrees	human gut metagenome	QIA	human	UBERON:gastrointestinal system	UBERON:colon	UBERON:colon mucosa	not provided	not provided	not provided	2017	not provided
14778.42.10.ZYM.Human.Colon.G15	ERX13312785	3410852	114272	14778.42.10.ZYM.Human.Colon	ERX13310173	1031	female	Host-associated	Animal	Animal (non-saline)	Animal distal gut (non-saline)	urban biome	human-associated habitat	intestine environment	human-gut	42.10.ZYM.Human.Colon.G15	53	32.842	408170	193	-117.258	9606	adult	42_10_ZYM_Human_Colon_G15	not provided	not provided	colon	colon mucosa	USA:CA: San Diego	TRUE	UCSD	FALSE	years	Decimal degrees	meters	UCSD-42.10	150275	Decimal degrees	human gut metagenome	ZYM	human	UBERON:gastrointestinal system	UBERON:colon	UBERON:colon mucosa	not provided	not provided	not provided	2017	not provided
14778.42.10.ZYM.Human.Colon.G16	ERX13312786	2672450	55642	14778.42.10.ZYM.Human.Colon	ERX13310173	1031	female	Host-associated	Animal	Animal (non-saline)	Animal distal gut (non-saline)	urban biome	human-associated habitat	intestine environment	human-gut	42.10.ZYM.Human.Colon.G16	53	32.842	408170	193	-117.258	9606	adult	42_10_ZYM_Human_Colon_G16	not provided	not provided	colon	colon mucosa	USA:CA: San Diego	TRUE	UCSD	FALSE	years	Decimal degrees	meters	UCSD-42.10	150275	Decimal degrees	human gut metagenome	ZYM	human	UBERON:gastrointestinal system	UBERON:colon	UBERON:colon mucosa	not provided	not provided	not provided	2017	not provided
14778.42.2.ChIP.Human.Colon.G3	ERX13312787	26706312	137552	14778.42.2.ChIP.Human.Colon	ERX13310174	21984	female	Host-associated	Animal	Animal (non-saline)	Animal distal gut (non-saline)	urban biome	human-associated habitat	intestine environment	human-gut	42.2.ChIP.Human.Colon.G3	52	32.842	408170	193	-117.258	9606	adult	42_2_ChIP_Human_Colon_G3	not provided	not provided	colon	colon mucosa	USA:CA: San Diego	TRUE	UCSD	TRUE	years	Decimal degrees	meters	UCSD-42.2	150275	Decimal degrees	human gut metagenome	ChIP	human	UBERON:gastrointestinal system	UBERON:colon	UBERON:colon mucosa	not provided	not provided	not provided	2017	not provided
14778.42.2.ChIP.Human.Colon.G4	ERX13312788	33092988	82606	14778.42.2.ChIP.Human.Colon	ERX13310174	21984	female	Host-associated	Animal	Animal (non-saline)	Animal distal gut (non-saline)	urban biome	human-associated habitat	intestine environment	human-gut	42.2.ChIP.Human.Colon.G4	52	32.842	408170	193	-117.258	9606	adult	42_2_ChIP_Human_Colon_G4	not provided	not provided	colon	colon mucosa	USA:CA: San Diego	TRUE	UCSD	TRUE	years	Decimal degrees	meters	UCSD-42.2	150275	Decimal degrees	human gut metagenome	ChIP	human	UBERON:gastrointestinal system	UBERON:colon	UBERON:colon mucosa	not provided	not provided	not provided	2017	not provided
14778.42.2.Control.Human.Colon.C1	ERX13312789	15242712	3548	14778.42.2.Control.Human.Colon	ERX13310175	127781	female	Host-associated	Animal	Animal (non-saline)	Animal distal gut (non-saline)	urban biome	human-associated habitat	intestine environment	human-gut	42.2.Control.Human.Colon.C1	52	32.842	408170	193	-117.258	9606	adult	42_2_Control_Human_Colon_C1	not provided	not provided	colon	colon mucosa	USA:CA: San Diego	TRUE	UCSD	TRUE	years	Decimal degrees	meters	UCSD-42.2	150275	Decimal degrees	human gut metagenome	Control	human	UBERON:gastrointestinal system	UBERON:colon	UBERON:colon mucosa	not provided	not provided	not provided	2017	not provided
14778.42.2.Control.Human.Colon.C2	ERX13312790	35254238	18304	14778.42.2.Control.Human.Colon	ERX13310175	127781	female	Host-associated	Animal	Animal (non-saline)	Animal distal gut (non-saline)	urban biome	human-associated habitat	intestine environment	human-gut	42.2.Control.Human.Colon.C2	52	32.842	408170	193	-117.258	9606	adult	42_2_Control_Human_Colon_C2	not provided	not provided	colon	colon mucosa	USA:CA: San Diego	TRUE	UCSD	TRUE	years	Decimal degrees	meters	UCSD-42.2	150275	Decimal degrees	human gut metagenome	Control	human	UBERON:gastrointestinal system	UBERON:colon	UBERON:colon mucosa	not provided	not provided	not provided	2017	not provided
14778.42.2.MChIP.Human.Colon.K5	ERX13312791	897798	115316	14778.42.2.MChIP.Human.Colon	ERX13310176	1569	female	Host-associated	Animal	Animal (non-saline)	Animal distal gut (non-saline)	urban biome	human-associated habitat	intestine environment	human-gut	42.2.MChIP.Human.Colon.K5	52	32.842	408170	193	-117.258	9606	adult	42_2_MChIP_Human_Colon_K5	not provided	not provided	colon	colon mucosa	USA:CA: San Diego	TRUE	UCSD	TRUE	years	Decimal degrees	meters	UCSD-42.2	150275	Decimal degrees	human gut metagenome	MChIP	human	UBERON:gastrointestinal system	UBERON:colon	UBERON:colon mucosa	not provided	not provided	not provided	2017	not provided
14778.42.2.MChIP.Human.Colon.K6	ERX13312792	1636850	207020	14778.42.2.MChIP.Human.Colon	ERX13310176	1569	female	Host-associated	Animal	Animal (non-saline)	Animal distal gut (non-saline)	urban biome	human-associated habitat	intestine environment	human-gut	42.2.MChIP.Human.Colon.K6	52	32.842	408170	193	-117.258	9606	adult	42_2_MChIP_Human_Colon_K6	not provided	not provided	colon	colon mucosa	USA:CA: San Diego	TRUE	UCSD	TRUE	years	Decimal degrees	meters	UCSD-42.2	150275	Decimal degrees	human gut metagenome	MChIP	human	UBERON:gastrointestinal system	UBERON:colon	UBERON:colon mucosa	not provided	not provided	not provided	2017	not provided
14778.42.2.MOL.Human.Colon.O7	ERX13312793	707678	104504	14778.42.2.MOL.Human.Colon	ERX13310177	34	female	Host-associated	Animal	Animal (non-saline)	Animal distal gut (non-saline)	urban biome	human-associated habitat	intestine environment	human-gut	42.2.MOL.Human.Colon.O7	52	32.842	408170	193	-117.258	9606	adult	42_2_MOL_Human_Colon_O7	not provided	not provided	colon	colon mucosa	USA:CA: San Diego	TRUE	UCSD	TRUE	years	Decimal degrees	meters	UCSD-42.2	150275	Decimal degrees	human gut metagenome	MOL	human	UBERON:gastrointestinal system	UBERON:colon	UBERON:colon mucosa	not provided	not provided	not provided	2017	not provided
14778.42.2.MOL.Human.Colon.O8	ERX13312794	1257364	196548	14778.42.2.MOL.Human.Colon	ERX13310177	34	female	Host-associated	Animal	Animal (non-saline)	Animal distal gut (non-saline)	urban biome	human-associated habitat	intestine environment	human-gut	42.2.MOL.Human.Colon.O8	52	32.842	408170	193	-117.258	9606	adult	42_2_MOL_Human_Colon_O8	not provided	not provided	colon	colon mucosa	USA:CA: San Diego	TRUE	UCSD	TRUE	years	Decimal degrees	meters	UCSD-42.2	150275	Decimal degrees	human gut metagenome	MOL	human	UBERON:gastrointestinal system	UBERON:colon	UBERON:colon mucosa	not provided	not provided	not provided	2017	not provided
14778.42.2.NEB.Human.Colon.K15	ERX13312795	17038608	27378	14778.42.2.NEB.Human.Colon	ERX13310178	118406	female	Host-associated	Animal	Animal (non-saline)	Animal distal gut (non-saline)	urban biome	human-associated habitat	intestine environment	human-gut	42.2.NEB.Human.Colon.K15	52	32.842	408170	193	-117.258	9606	adult	42_2_NEB_Human_Colon_K15	not provided	not provided	colon	colon mucosa	USA:CA: San Diego	TRUE	UCSD	TRUE	years	Decimal degrees	meters	UCSD-42.2	150275	Decimal degrees	human gut metagenome	NEB	human	UBERON:gastrointestinal system	UBERON:colon	UBERON:colon mucosa	not provided	not provided	not provided	2017	not provided
14778.42.2.NEB.Human.Colon.K16	ERX13312796	19724618	32680	14778.42.2.NEB.Human.Colon	ERX13310178	118406	female	Host-associated	Animal	Animal (non-saline)	Animal distal gut (non-saline)	urban biome	human-associated habitat	intestine environment	human-gut	42.2.NEB.Human.Colon.K16	52	32.842	408170	193	-117.258	9606	adult	42_2_NEB_Human_Colon_K16	not provided	not provided	colon	colon mucosa	USA:CA: San Diego	TRUE	UCSD	TRUE	years	Decimal degrees	meters	UCSD-42.2	150275	Decimal degrees	human gut metagenome	NEB	human	UBERON:gastrointestinal system	UBERON:colon	UBERON:colon mucosa	not provided	not provided	not provided	2017	not provided
14778.42.2.QIA.Human.Colon.C11	ERX13312797	1458444	597502	14778.42.2.QIA.Human.Colon	ERX13310179	13670	female	Host-associated	Animal	Animal (non-saline)	Animal distal gut (non-saline)	urban biome	human-associated habitat	intestine environment	human-gut	42.2.QIA.Human.Colon.C11	52	32.842	408170	193	-117.258	9606	adult	42_2_QIA_Human_Colon_C11	not provided	not provided	colon	colon mucosa	USA:CA: San Diego	TRUE	UCSD	TRUE	years	Decimal degrees	meters	UCSD-42.2	150275	Decimal degrees	human gut metagenome	QIA	human	UBERON:gastrointestinal system	UBERON:colon	UBERON:colon mucosa	not provided	not provided	not provided	2017	not provided
14778.42.2.QIA.Human.Colon.C12	ERX13312798	1601042	632042	14778.42.2.QIA.Human.Colon	ERX13310179	13670	female	Host-associated	Animal	Animal (non-saline)	Animal distal gut (non-saline)	urban biome	human-associated habitat	intestine environment	human-gut	42.2.QIA.Human.Colon.C12	52	32.842	408170	193	-117.258	9606	adult	42_2_QIA_Human_Colon_C12	not provided	not provided	colon	colon mucosa	USA:CA: San Diego	TRUE	UCSD	TRUE	years	Decimal degrees	meters	UCSD-42.2	150275	Decimal degrees	human gut metagenome	QIA	human	UBERON:gastrointestinal system	UBERON:colon	UBERON:colon mucosa	not provided	not provided	not provided	2017	not provided
14778.42.2.ZYM.Human.Colon.G13	ERX13312799	2064660	107288	14778.42.2.ZYM.Human.Colon	ERX13310180	10616	female	Host-associated	Animal	Animal (non-saline)	Animal distal gut (non-saline)	urban biome	human-associated habitat	intestine environment	human-gut	42.2.ZYM.Human.Colon.G13	52	32.842	408170	193	-117.258	9606	adult	42_2_ZYM_Human_Colon_G13	not provided	not provided	colon	colon mucosa	USA:CA: San Diego	TRUE	UCSD	TRUE	years	Decimal degrees	meters	UCSD-42.2	150275	Decimal degrees	human gut metagenome	ZYM	human	UBERON:gastrointestinal system	UBERON:colon	UBERON:colon mucosa	not provided	not provided	not provided	2017	not provided
14778.42.2.ZYM.Human.Colon.G14	ERX13312800	2883114	181500	14778.42.2.ZYM.Human.Colon	ERX13310180	10616	female	Host-associated	Animal	Animal (non-saline)	Animal distal gut (non-saline)	urban biome	human-associated habitat	intestine environment	human-gut	42.2.ZYM.Human.Colon.G14	52	32.842	408170	193	-117.258	9606	adult	42_2_ZYM_Human_Colon_G14	not provided	not provided	colon	colon mucosa	USA:CA: San Diego	TRUE	UCSD	TRUE	years	Decimal degrees	meters	UCSD-42.2	150275	Decimal degrees	human gut metagenome	ZYM	human	UBERON:gastrointestinal system	UBERON:colon	UBERON:colon mucosa	not provided	not provided	not provided	2017	not provided
14778.42.3.ChIP.Human.Colon.I3	ERX13312801	16427826	7530	14778.42.3.ChIP.Human.Colon	ERX13310181	208	male	Host-associated	Animal	Animal (non-saline)	Animal distal gut (non-saline)	urban biome	human-associated habitat	intestine environment	human-gut	42.3.ChIP.Human.Colon.I3	77	32.842	408170	193	-117.258	9606	adult	42_3_ChIP_Human_Colon_I3	not provided	not provided	colon	colon mucosa	USA:CA: San Diego	TRUE	UCSD	FALSE	years	Decimal degrees	meters	UCSD-42.3	150275	Decimal degrees	human gut metagenome	ChIP	human	UBERON:gastrointestinal system	UBERON:colon	UBERON:colon mucosa	not provided	not provided	not provided	2017	not provided
14778.42.3.ChIP.Human.Colon.I4	ERX13312802	23079662	11116	14778.42.3.ChIP.Human.Colon	ERX13310181	208	male	Host-associated	Animal	Animal (non-saline)	Animal distal gut (non-saline)	urban biome	human-associated habitat	intestine environment	human-gut	42.3.ChIP.Human.Colon.I4	77	32.842	408170	193	-117.258	9606	adult	42_3_ChIP_Human_Colon_I4	not provided	not provided	colon	colon mucosa	USA:CA: San Diego	TRUE	UCSD	FALSE	years	Decimal degrees	meters	UCSD-42.3	150275	Decimal degrees	human gut metagenome	ChIP	human	UBERON:gastrointestinal system	UBERON:colon	UBERON:colon mucosa	not provided	not provided	not provided	2017	not provided
14778.42.3.Control.Human.Colon.E1	ERX13312803	24208050	4310	14778.42.3.Control.Human.Colon	ERX13310182	3452	male	Host-associated	Animal	Animal (non-saline)	Animal distal gut (non-saline)	urban biome	human-associated habitat	intestine environment	human-gut	42.3.Control.Human.Colon.E1	77	32.842	408170	193	-117.258	9606	adult	42_3_Control_Human_Colon_E1	not provided	not provided	colon	colon mucosa	USA:CA: San Diego	TRUE	UCSD	FALSE	years	Decimal degrees	meters	UCSD-42.3	150275	Decimal degrees	human gut metagenome	Control	human	UBERON:gastrointestinal system	UBERON:colon	UBERON:colon mucosa	not provided	not provided	not provided	2017	not provided
14778.42.3.Control.Human.Colon.E2	ERX13312804	33027764	10114	14778.42.3.Control.Human.Colon	ERX13310182	3452	male	Host-associated	Animal	Animal (non-saline)	Animal distal gut (non-saline)	urban biome	human-associated habitat	intestine environment	human-gut	42.3.Control.Human.Colon.E2	77	32.842	408170	193	-117.258	9606	adult	42_3_Control_Human_Colon_E2	not provided	not provided	colon	colon mucosa	USA:CA: San Diego	TRUE	UCSD	FALSE	years	Decimal degrees	meters	UCSD-42.3	150275	Decimal degrees	human gut metagenome	Control	human	UBERON:gastrointestinal system	UBERON:colon	UBERON:colon mucosa	not provided	not provided	not provided	2017	not provided
14778.42.3.MChIP.Human.Colon.M5	ERX13312805	1316836	1063366	14778.42.3.MChIP.Human.Colon	ERX13310183	45	male	Host-associated	Animal	Animal (non-saline)	Animal distal gut (non-saline)	urban biome	human-associated habitat	intestine environment	human-gut	42.3.MChIP.Human.Colon.M5	77	32.842	408170	193	-117.258	9606	adult	42_3_MChIP_Human_Colon_M5	not provided	not provided	colon	colon mucosa	USA:CA: San Diego	TRUE	UCSD	FALSE	years	Decimal degrees	meters	UCSD-42.3	150275	Decimal degrees	human gut metagenome	MChIP	human	UBERON:gastrointestinal system	UBERON:colon	UBERON:colon mucosa	not provided	not provided	not provided	2017	not provided
14778.42.3.MChIP.Human.Colon.M6	ERX13312806	277446	125170	14778.42.3.MChIP.Human.Colon	ERX13310183	45	male	Host-associated	Animal	Animal (non-saline)	Animal distal gut (non-saline)	urban biome	human-associated habitat	intestine environment	human-gut	42.3.MChIP.Human.Colon.M6	77	32.842	408170	193	-117.258	9606	adult	42_3_MChIP_Human_Colon_M6	not provided	not provided	colon	colon mucosa	USA:CA: San Diego	TRUE	UCSD	FALSE	years	Decimal degrees	meters	UCSD-42.3	150275	Decimal degrees	human gut metagenome	MChIP	human	UBERON:gastrointestinal system	UBERON:colon	UBERON:colon mucosa	not provided	not provided	not provided	2017	not provided
14778.42.3.MOL.Human.Colon.A10	ERX13312807	285150	115306	14778.42.3.MOL.Human.Colon	ERX13310184	8647	male	Host-associated	Animal	Animal (non-saline)	Animal distal gut (non-saline)	urban biome	human-associated habitat	intestine environment	human-gut	42.3.MOL.Human.Colon.A10	77	32.842	408170	193	-117.258	9606	adult	42_3_MOL_Human_Colon_A10	not provided	not provided	colon	colon mucosa	USA:CA: San Diego	TRUE	UCSD	FALSE	years	Decimal degrees	meters	UCSD-42.3	150275	Decimal degrees	human gut metagenome	MOL	human	UBERON:gastrointestinal system	UBERON:colon	UBERON:colon mucosa	not provided	not provided	not provided	2017	not provided
14778.42.3.MOL.Human.Colon.A9	ERX13312808	165174	83588	14778.42.3.MOL.Human.Colon	ERX13310184	8647	male	Host-associated	Animal	Animal (non-saline)	Animal distal gut (non-saline)	urban biome	human-associated habitat	intestine environment	human-gut	42.3.MOL.Human.Colon.A9	77	32.842	408170	193	-117.258	9606	adult	42_3_MOL_Human_Colon_A9	not provided	not provided	colon	colon mucosa	USA:CA: San Diego	TRUE	UCSD	FALSE	years	Decimal degrees	meters	UCSD-42.3	150275	Decimal degrees	human gut metagenome	MOL	human	UBERON:gastrointestinal system	UBERON:colon	UBERON:colon mucosa	not provided	not provided	not provided	2017	not provided
14778.42.3.NEB.Human.Colon.M15	ERX13312809	14632910	12290	14778.42.3.NEB.Human.Colon	ERX13310185	757	male	Host-associated	Animal	Animal (non-saline)	Animal distal gut (non-saline)	urban biome	human-associated habitat	intestine environment	human-gut	42.3.NEB.Human.Colon.M15	77	32.842	408170	193	-117.258	9606	adult	42_3_NEB_Human_Colon_M15	not provided	not provided	colon	colon mucosa	USA:CA: San Diego	TRUE	UCSD	FALSE	years	Decimal degrees	meters	UCSD-42.3	150275	Decimal degrees	human gut metagenome	NEB	human	UBERON:gastrointestinal system	UBERON:colon	UBERON:colon mucosa	not provided	not provided	not provided	2017	not provided
14778.42.3.NEB.Human.Colon.M16	ERX13312810	20201592	13654	14778.42.3.NEB.Human.Colon	ERX13310185	757	male	Host-associated	Animal	Animal (non-saline)	Animal distal gut (non-saline)	urban biome	human-associated habitat	intestine environment	human-gut	42.3.NEB.Human.Colon.M16	77	32.842	408170	193	-117.258	9606	adult	42_3_NEB_Human_Colon_M16	not provided	not provided	colon	colon mucosa	USA:CA: San Diego	TRUE	UCSD	FALSE	years	Decimal degrees	meters	UCSD-42.3	150275	Decimal degrees	human gut metagenome	NEB	human	UBERON:gastrointestinal system	UBERON:colon	UBERON:colon mucosa	not provided	not provided	not provided	2017	not provided
14778.42.3.QIA.Human.Colon.E11	ERX13312811	889360	47100	14778.42.3.QIA.Human.Colon	ERX13310186	5892	male	Host-associated	Animal	Animal (non-saline)	Animal distal gut (non-saline)	urban biome	human-associated habitat	intestine environment	human-gut	42.3.QIA.Human.Colon.E11	77	32.842	408170	193	-117.258	9606	adult	42_3_QIA_Human_Colon_E11	not provided	not provided	colon	colon mucosa	USA:CA: San Diego	TRUE	UCSD	FALSE	years	Decimal degrees	meters	UCSD-42.3	150275	Decimal degrees	human gut metagenome	QIA	human	UBERON:gastrointestinal system	UBERON:colon	UBERON:colon mucosa	not provided	not provided	not provided	2017	not provided
14778.42.3.QIA.Human.Colon.E12	ERX13312812	1010806	43152	14778.42.3.QIA.Human.Colon	ERX13310186	5892	male	Host-associated	Animal	Animal (non-saline)	Animal distal gut (non-saline)	urban biome	human-associated habitat	intestine environment	human-gut	42.3.QIA.Human.Colon.E12	77	32.842	408170	193	-117.258	9606	adult	42_3_QIA_Human_Colon_E12	not provided	not provided	colon	colon mucosa	USA:CA: San Diego	TRUE	UCSD	FALSE	years	Decimal degrees	meters	UCSD-42.3	150275	Decimal degrees	human gut metagenome	QIA	human	UBERON:gastrointestinal system	UBERON:colon	UBERON:colon mucosa	not provided	not provided	not provided	2017	not provided
14778.42.3.ZYM.Human.Colon.I13	ERX13312813	2649252	99042	14778.42.3.ZYM.Human.Colon	ERX13310187	886	male	Host-associated	Animal	Animal (non-saline)	Animal distal gut (non-saline)	urban biome	human-associated habitat	intestine environment	human-gut	42.3.ZYM.Human.Colon.I13	77	32.842	408170	193	-117.258	9606	adult	42_3_ZYM_Human_Colon_I13	not provided	not provided	colon	colon mucosa	USA:CA: San Diego	TRUE	UCSD	FALSE	years	Decimal degrees	meters	UCSD-42.3	150275	Decimal degrees	human gut metagenome	ZYM	human	UBERON:gastrointestinal system	UBERON:colon	UBERON:colon mucosa	not provided	not provided	not provided	2017	not provided
14778.42.3.ZYM.Human.Colon.I14	ERX13312814	1962620	20596	14778.42.3.ZYM.Human.Colon	ERX13310187	886	male	Host-associated	Animal	Animal (non-saline)	Animal distal gut (non-saline)	urban biome	human-associated habitat	intestine environment	human-gut	42.3.ZYM.Human.Colon.I14	77	32.842	408170	193	-117.258	9606	adult	42_3_ZYM_Human_Colon_I14	not provided	not provided	colon	colon mucosa	USA:CA: San Diego	TRUE	UCSD	FALSE	years	Decimal degrees	meters	UCSD-42.3	150275	Decimal degrees	human gut metagenome	ZYM	human	UBERON:gastrointestinal system	UBERON:colon	UBERON:colon mucosa	not provided	not provided	not provided	2017	not provided
14778.42.4.ChIP.Human.Colon.K3	ERX13312815	5630020	472380	14778.42.4.ChIP.Human.Colon	ERX13310188	10358	female	Host-associated	Animal	Animal (non-saline)	Animal distal gut (non-saline)	urban biome	human-associated habitat	intestine environment	human-gut	42.4.ChIP.Human.Colon.K3	36	32.842	408170	193	-117.258	9606	adult	42_4_ChIP_Human_Colon_K3	not provided	not provided	colon	colon mucosa	USA:CA: San Diego	TRUE	UCSD	TRUE	years	Decimal degrees	meters	UCSD-42.4	150275	Decimal degrees	human gut metagenome	ChIP	human	UBERON:gastrointestinal system	UBERON:colon	UBERON:colon mucosa	not provided	not provided	not provided	2016	not provided
14778.42.4.ChIP.Human.Colon.K4	ERX13312816	5404622	454686	14778.42.4.ChIP.Human.Colon	ERX13310188	10358	female	Host-associated	Animal	Animal (non-saline)	Animal distal gut (non-saline)	urban biome	human-associated habitat	intestine environment	human-gut	42.4.ChIP.Human.Colon.K4	36	32.842	408170	193	-117.258	9606	adult	42_4_ChIP_Human_Colon_K4	not provided	not provided	colon	colon mucosa	USA:CA: San Diego	TRUE	UCSD	TRUE	years	Decimal degrees	meters	UCSD-42.4	150275	Decimal degrees	human gut metagenome	ChIP	human	UBERON:gastrointestinal system	UBERON:colon	UBERON:colon mucosa	not provided	not provided	not provided	2016	not provided
14778.42.4.Control.Human.Colon.G1	ERX13312817	22463566	46592	14778.42.4.Control.Human.Colon	ERX13310189	109221	female	Host-associated	Animal	Animal (non-saline)	Animal distal gut (non-saline)	urban biome	human-associated habitat	intestine environment	human-gut	42.4.Control.Human.Colon.G1	36	32.842	408170	193	-117.258	9606	adult	42_4_Control_Human_Colon_G1	not provided	not provided	colon	colon mucosa	USA:CA: San Diego	TRUE	UCSD	TRUE	years	Decimal degrees	meters	UCSD-42.4	150275	Decimal degrees	human gut metagenome	Control	human	UBERON:gastrointestinal system	UBERON:colon	UBERON:colon mucosa	not provided	not provided	not provided	2016	not provided
14778.42.4.Control.Human.Colon.G2	ERX13312818	28150400	54676	14778.42.4.Control.Human.Colon	ERX13310189	109221	female	Host-associated	Animal	Animal (non-saline)	Animal distal gut (non-saline)	urban biome	human-associated habitat	intestine environment	human-gut	42.4.Control.Human.Colon.G2	36	32.842	408170	193	-117.258	9606	adult	42_4_Control_Human_Colon_G2	not provided	not provided	colon	colon mucosa	USA:CA: San Diego	TRUE	UCSD	TRUE	years	Decimal degrees	meters	UCSD-42.4	150275	Decimal degrees	human gut metagenome	Control	human	UBERON:gastrointestinal system	UBERON:colon	UBERON:colon mucosa	not provided	not provided	not provided	2016	not provided
14778.42.4.MChIP.Human.Colon.O5	ERX13312819	3476992	492304	14778.42.4.MChIP.Human.Colon	ERX13310190	63	female	Host-associated	Animal	Animal (non-saline)	Animal distal gut (non-saline)	urban biome	human-associated habitat	intestine environment	human-gut	42.4.MChIP.Human.Colon.O5	36	32.842	408170	193	-117.258	9606	adult	42_4_MChIP_Human_Colon_O5	not provided	not provided	colon	colon mucosa	USA:CA: San Diego	TRUE	UCSD	TRUE	years	Decimal degrees	meters	UCSD-42.4	150275	Decimal degrees	human gut metagenome	MChIP	human	UBERON:gastrointestinal system	UBERON:colon	UBERON:colon mucosa	not provided	not provided	not provided	2016	not provided
14778.42.4.MChIP.Human.Colon.O6	ERX13312820	2517712	358964	14778.42.4.MChIP.Human.Colon	ERX13310190	63	female	Host-associated	Animal	Animal (non-saline)	Animal distal gut (non-saline)	urban biome	human-associated habitat	intestine environment	human-gut	42.4.MChIP.Human.Colon.O6	36	32.842	408170	193	-117.258	9606	adult	42_4_MChIP_Human_Colon_O6	not provided	not provided	colon	colon mucosa	USA:CA: San Diego	TRUE	UCSD	TRUE	years	Decimal degrees	meters	UCSD-42.4	150275	Decimal degrees	human gut metagenome	MChIP	human	UBERON:gastrointestinal system	UBERON:colon	UBERON:colon mucosa	not provided	not provided	not provided	2016	not provided
14778.42.4.MOL.Human.Colon.C10	ERX13312821	385050	273888	14778.42.4.MOL.Human.Colon	ERX13310191	12844	female	Host-associated	Animal	Animal (non-saline)	Animal distal gut (non-saline)	urban biome	human-associated habitat	intestine environment	human-gut	42.4.MOL.Human.Colon.C10	36	32.842	408170	193	-117.258	9606	adult	42_4_MOL_Human_Colon_C10	not provided	not provided	colon	colon mucosa	USA:CA: San Diego	TRUE	UCSD	TRUE	years	Decimal degrees	meters	UCSD-42.4	150275	Decimal degrees	human gut metagenome	MOL	human	UBERON:gastrointestinal system	UBERON:colon	UBERON:colon mucosa	not provided	not provided	not provided	2016	not provided
14778.42.4.MOL.Human.Colon.C9	ERX13312822	300956	231988	14778.42.4.MOL.Human.Colon	ERX13310191	12844	female	Host-associated	Animal	Animal (non-saline)	Animal distal gut (non-saline)	urban biome	human-associated habitat	intestine environment	human-gut	42.4.MOL.Human.Colon.C9	36	32.842	408170	193	-117.258	9606	adult	42_4_MOL_Human_Colon_C9	not provided	not provided	colon	colon mucosa	USA:CA: San Diego	TRUE	UCSD	TRUE	years	Decimal degrees	meters	UCSD-42.4	150275	Decimal degrees	human gut metagenome	MOL	human	UBERON:gastrointestinal system	UBERON:colon	UBERON:colon mucosa	not provided	not provided	not provided	2016	not provided
14778.42.4.NEB.Human.Colon.O15	ERX13312823	16338140	843694	14778.42.4.NEB.Human.Colon	ERX13310192	31297	female	Host-associated	Animal	Animal (non-saline)	Animal distal gut (non-saline)	urban biome	human-associated habitat	intestine environment	human-gut	42.4.NEB.Human.Colon.O15	36	32.842	408170	193	-117.258	9606	adult	42_4_NEB_Human_Colon_O15	not provided	not provided	colon	colon mucosa	USA:CA: San Diego	TRUE	UCSD	TRUE	years	Decimal degrees	meters	UCSD-42.4	150275	Decimal degrees	human gut metagenome	NEB	human	UBERON:gastrointestinal system	UBERON:colon	UBERON:colon mucosa	not provided	not provided	not provided	2016	not provided
14778.42.4.NEB.Human.Colon.O16	ERX13312824	20348088	998994	14778.42.4.NEB.Human.Colon	ERX13310192	31297	female	Host-associated	Animal	Animal (non-saline)	Animal distal gut (non-saline)	urban biome	human-associated habitat	intestine environment	human-gut	42.4.NEB.Human.Colon.O16	36	32.842	408170	193	-117.258	9606	adult	42_4_NEB_Human_Colon_O16	not provided	not provided	colon	colon mucosa	USA:CA: San Diego	TRUE	UCSD	TRUE	years	Decimal degrees	meters	UCSD-42.4	150275	Decimal degrees	human gut metagenome	NEB	human	UBERON:gastrointestinal system	UBERON:colon	UBERON:colon mucosa	not provided	not provided	not provided	2016	not provided
14778.42.4.QIA.Human.Colon.G11	ERX13312825	1409088	776166	14778.42.4.QIA.Human.Colon	ERX13310193	24624	female	Host-associated	Animal	Animal (non-saline)	Animal distal gut (non-saline)	urban biome	human-associated habitat	intestine environment	human-gut	42.4.QIA.Human.Colon.G11	36	32.842	408170	193	-117.258	9606	adult	42_4_QIA_Human_Colon_G11	not provided	not provided	colon	colon mucosa	USA:CA: San Diego	TRUE	UCSD	TRUE	years	Decimal degrees	meters	UCSD-42.4	150275	Decimal degrees	human gut metagenome	QIA	human	UBERON:gastrointestinal system	UBERON:colon	UBERON:colon mucosa	not provided	not provided	not provided	2016	not provided
14778.42.4.QIA.Human.Colon.G12	ERX13312826	1279280	736848	14778.42.4.QIA.Human.Colon	ERX13310193	24624	female	Host-associated	Animal	Animal (non-saline)	Animal distal gut (non-saline)	urban biome	human-associated habitat	intestine environment	human-gut	42.4.QIA.Human.Colon.G12	36	32.842	408170	193	-117.258	9606	adult	42_4_QIA_Human_Colon_G12	not provided	not provided	colon	colon mucosa	USA:CA: San Diego	TRUE	UCSD	TRUE	years	Decimal degrees	meters	UCSD-42.4	150275	Decimal degrees	human gut metagenome	QIA	human	UBERON:gastrointestinal system	UBERON:colon	UBERON:colon mucosa	not provided	not provided	not provided	2016	not provided
14778.42.4.ZYM.Human.Colon.K13	ERX13312827	585058	415906	14778.42.4.ZYM.Human.Colon	ERX13310194	3042	female	Host-associated	Animal	Animal (non-saline)	Animal distal gut (non-saline)	urban biome	human-associated habitat	intestine environment	human-gut	42.4.ZYM.Human.Colon.K13	36	32.842	408170	193	-117.258	9606	adult	42_4_ZYM_Human_Colon_K13	not provided	not provided	colon	colon mucosa	USA:CA: San Diego	TRUE	UCSD	TRUE	years	Decimal degrees	meters	UCSD-42.4	150275	Decimal degrees	human gut metagenome	ZYM	human	UBERON:gastrointestinal system	UBERON:colon	UBERON:colon mucosa	not provided	not provided	not provided	2016	not provided
14778.42.4.ZYM.Human.Colon.K14	ERX13312828	713176	471352	14778.42.4.ZYM.Human.Colon	ERX13310194	3042	female	Host-associated	Animal	Animal (non-saline)	Animal distal gut (non-saline)	urban biome	human-associated habitat	intestine environment	human-gut	42.4.ZYM.Human.Colon.K14	36	32.842	408170	193	-117.258	9606	adult	42_4_ZYM_Human_Colon_K14	not provided	not provided	colon	colon mucosa	USA:CA: San Diego	TRUE	UCSD	TRUE	years	Decimal degrees	meters	UCSD-42.4	150275	Decimal degrees	human gut metagenome	ZYM	human	UBERON:gastrointestinal system	UBERON:colon	UBERON:colon mucosa	not provided	not provided	not provided	2016	not provided
14778.42.5.ChIP.Human.Colon.M3	ERX13312829	26217070	14346	14778.42.5.ChIP.Human.Colon	ERX13310195	515	female	Host-associated	Animal	Animal (non-saline)	Animal distal gut (non-saline)	urban biome	human-associated habitat	intestine environment	human-gut	42.5.ChIP.Human.Colon.M3	49	32.842	408170	193	-117.258	9606	adult	42_5_ChIP_Human_Colon_M3	not provided	not provided	colon	colon mucosa	USA:CA: San Diego	TRUE	UCSD	TRUE	years	Decimal degrees	meters	UCSD-42.5	150275	Decimal degrees	human gut metagenome	ChIP	human	UBERON:gastrointestinal system	UBERON:colon	UBERON:colon mucosa	not provided	not provided	not provided	2017	not provided
14778.42.5.ChIP.Human.Colon.M4	ERX13312830	22372310	98348	14778.42.5.ChIP.Human.Colon	ERX13310195	515	female	Host-associated	Animal	Animal (non-saline)	Animal distal gut (non-saline)	urban biome	human-associated habitat	intestine environment	human-gut	42.5.ChIP.Human.Colon.M4	49	32.842	408170	193	-117.258	9606	adult	42_5_ChIP_Human_Colon_M4	not provided	not provided	colon	colon mucosa	USA:CA: San Diego	TRUE	UCSD	TRUE	years	Decimal degrees	meters	UCSD-42.5	150275	Decimal degrees	human gut metagenome	ChIP	human	UBERON:gastrointestinal system	UBERON:colon	UBERON:colon mucosa	not provided	not provided	not provided	2017	not provided
14778.42.5.Control.Human.Colon.I1	None	29863686	0	14778.42.5.Control.Human.Colon	ERX13310196	13	female	Host-associated	Animal	Animal (non-saline)	Animal distal gut (non-saline)	urban biome	human-associated habitat	intestine environment	human-gut	42.5.Control.Human.Colon.I1	49	32.842	408170	193	-117.258	9606	adult	42_5_Control_Human_Colon_I1	not provided	not provided	colon	colon mucosa	USA:CA: San Diego	TRUE	UCSD	TRUE	years	Decimal degrees	meters	UCSD-42.5	150275	Decimal degrees	human gut metagenome	Control	human	UBERON:gastrointestinal system	UBERON:colon	UBERON:colon mucosa	not provided	not provided	not provided	2017	not provided
14778.42.5.Control.Human.Colon.I2	None	34051806	0	14778.42.5.Control.Human.Colon	ERX13310196	13	female	Host-associated	Animal	Animal (non-saline)	Animal distal gut (non-saline)	urban biome	human-associated habitat	intestine environment	human-gut	42.5.Control.Human.Colon.I2	49	32.842	408170	193	-117.258	9606	adult	42_5_Control_Human_Colon_I2	not provided	not provided	colon	colon mucosa	USA:CA: San Diego	TRUE	UCSD	TRUE	years	Decimal degrees	meters	UCSD-42.5	150275	Decimal degrees	human gut metagenome	Control	human	UBERON:gastrointestinal system	UBERON:colon	UBERON:colon mucosa	not provided	not provided	not provided	2017	not provided
14778.42.5.MChIP.Human.Colon.A7	ERX13312831	2979668	154456	14778.42.5.MChIP.Human.Colon	ERX13310197	344	female	Host-associated	Animal	Animal (non-saline)	Animal distal gut (non-saline)	urban biome	human-associated habitat	intestine environment	human-gut	42.5.MChIP.Human.Colon.A7	49	32.842	408170	193	-117.258	9606	adult	42_5_MChIP_Human_Colon_A7	not provided	not provided	colon	colon mucosa	USA:CA: San Diego	TRUE	UCSD	TRUE	years	Decimal degrees	meters	UCSD-42.5	150275	Decimal degrees	human gut metagenome	MChIP	human	UBERON:gastrointestinal system	UBERON:colon	UBERON:colon mucosa	not provided	not provided	not provided	2017	not provided
14778.42.5.MChIP.Human.Colon.A8	ERX13312832	4603730	40214	14778.42.5.MChIP.Human.Colon	ERX13310197	344	female	Host-associated	Animal	Animal (non-saline)	Animal distal gut (non-saline)	urban biome	human-associated habitat	intestine environment	human-gut	42.5.MChIP.Human.Colon.A8	49	32.842	408170	193	-117.258	9606	adult	42_5_MChIP_Human_Colon_A8	not provided	not provided	colon	colon mucosa	USA:CA: San Diego	TRUE	UCSD	TRUE	years	Decimal degrees	meters	UCSD-42.5	150275	Decimal degrees	human gut metagenome	MChIP	human	UBERON:gastrointestinal system	UBERON:colon	UBERON:colon mucosa	not provided	not provided	not provided	2017	not provided
14778.42.5.MOL.Human.Colon.E10	ERX13312833	1527574	755882	14778.42.5.MOL.Human.Colon	ERX13310198	4240	female	Host-associated	Animal	Animal (non-saline)	Animal distal gut (non-saline)	urban biome	human-associated habitat	intestine environment	human-gut	42.5.MOL.Human.Colon.E10	49	32.842	408170	193	-117.258	9606	adult	42_5_MOL_Human_Colon_E10	not provided	not provided	colon	colon mucosa	USA:CA: San Diego	TRUE	UCSD	TRUE	years	Decimal degrees	meters	UCSD-42.5	150275	Decimal degrees	human gut metagenome	MOL	human	UBERON:gastrointestinal system	UBERON:colon	UBERON:colon mucosa	not provided	not provided	not provided	2017	not provided
14778.42.5.MOL.Human.Colon.E9	ERX13312834	949628	169556	14778.42.5.MOL.Human.Colon	ERX13310198	4240	female	Host-associated	Animal	Animal (non-saline)	Animal distal gut (non-saline)	urban biome	human-associated habitat	intestine environment	human-gut	42.5.MOL.Human.Colon.E9	49	32.842	408170	193	-117.258	9606	adult	42_5_MOL_Human_Colon_E9	not provided	not provided	colon	colon mucosa	USA:CA: San Diego	TRUE	UCSD	TRUE	years	Decimal degrees	meters	UCSD-42.5	150275	Decimal degrees	human gut metagenome	MOL	human	UBERON:gastrointestinal system	UBERON:colon	UBERON:colon mucosa	not provided	not provided	not provided	2017	not provided
14778.42.5.NEB.Human.Colon.A17	ERX13312835	24309768	7624	14778.42.5.NEB.Human.Colon	ERX13310199	11219	female	Host-associated	Animal	Animal (non-saline)	Animal distal gut (non-saline)	urban biome	human-associated habitat	intestine environment	human-gut	42.5.NEB.Human.Colon.A17	49	32.842	408170	193	-117.258	9606	adult	42_5_NEB_Human_Colon_A17	not provided	not provided	colon	colon mucosa	USA:CA: San Diego	TRUE	UCSD	TRUE	years	Decimal degrees	meters	UCSD-42.5	150275	Decimal degrees	human gut metagenome	NEB	human	UBERON:gastrointestinal system	UBERON:colon	UBERON:colon mucosa	not provided	not provided	not provided	2017	not provided
14778.42.5.NEB.Human.Colon.A18	ERX13312836	20711256	5444	14778.42.5.NEB.Human.Colon	ERX13310199	11219	female	Host-associated	Animal	Animal (non-saline)	Animal distal gut (non-saline)	urban biome	human-associated habitat	intestine environment	human-gut	42.5.NEB.Human.Colon.A18	49	32.842	408170	193	-117.258	9606	adult	42_5_NEB_Human_Colon_A18	not provided	not provided	colon	colon mucosa	USA:CA: San Diego	TRUE	UCSD	TRUE	years	Decimal degrees	meters	UCSD-42.5	150275	Decimal degrees	human gut metagenome	NEB	human	UBERON:gastrointestinal system	UBERON:colon	UBERON:colon mucosa	not provided	not provided	not provided	2017	not provided
14778.42.5.QIA.Human.Colon.I11	ERX13312837	882952	41632	14778.42.5.QIA.Human.Colon	ERX13310200	1654	female	Host-associated	Animal	Animal (non-saline)	Animal distal gut (non-saline)	urban biome	human-associated habitat	intestine environment	human-gut	42.5.QIA.Human.Colon.I11	49	32.842	408170	193	-117.258	9606	adult	42_5_QIA_Human_Colon_I11	not provided	not provided	colon	colon mucosa	USA:CA: San Diego	TRUE	UCSD	TRUE	years	Decimal degrees	meters	UCSD-42.5	150275	Decimal degrees	human gut metagenome	QIA	human	UBERON:gastrointestinal system	UBERON:colon	UBERON:colon mucosa	not provided	not provided	not provided	2017	not provided
14778.42.5.QIA.Human.Colon.I12	ERX13312838	475658	13450	14778.42.5.QIA.Human.Colon	ERX13310200	1654	female	Host-associated	Animal	Animal (non-saline)	Animal distal gut (non-saline)	urban biome	human-associated habitat	intestine environment	human-gut	42.5.QIA.Human.Colon.I12	49	32.842	408170	193	-117.258	9606	adult	42_5_QIA_Human_Colon_I12	not provided	not provided	colon	colon mucosa	USA:CA: San Diego	TRUE	UCSD	TRUE	years	Decimal degrees	meters	UCSD-42.5	150275	Decimal degrees	human gut metagenome	QIA	human	UBERON:gastrointestinal system	UBERON:colon	UBERON:colon mucosa	not provided	not provided	not provided	2017	not provided
14778.42.5.ZYM.Human.Colon.M13	ERX13312839	712842	115664	14778.42.5.ZYM.Human.Colon	ERX13310201	191	female	Host-associated	Animal	Animal (non-saline)	Animal distal gut (non-saline)	urban biome	human-associated habitat	intestine environment	human-gut	42.5.ZYM.Human.Colon.M13	49	32.842	408170	193	-117.258	9606	adult	42_5_ZYM_Human_Colon_M13	not provided	not provided	colon	colon mucosa	USA:CA: San Diego	TRUE	UCSD	TRUE	years	Decimal degrees	meters	UCSD-42.5	150275	Decimal degrees	human gut metagenome	ZYM	human	UBERON:gastrointestinal system	UBERON:colon	UBERON:colon mucosa	not provided	not provided	not provided	2017	not provided
14778.42.5.ZYM.Human.Colon.M14	ERX13312840	844952	119238	14778.42.5.ZYM.Human.Colon	ERX13310201	191	female	Host-associated	Animal	Animal (non-saline)	Animal distal gut (non-saline)	urban biome	human-associated habitat	intestine environment	human-gut	42.5.ZYM.Human.Colon.M14	49	32.842	408170	193	-117.258	9606	adult	42_5_ZYM_Human_Colon_M14	not provided	not provided	colon	colon mucosa	USA:CA: San Diego	TRUE	UCSD	TRUE	years	Decimal degrees	meters	UCSD-42.5	150275	Decimal degrees	human gut metagenome	ZYM	human	UBERON:gastrointestinal system	UBERON:colon	UBERON:colon mucosa	not provided	not provided	not provided	2017	not provided
14778.42.6.ChIP.Human.Colon.O3	ERX13312841	5358126	37546	14778.42.6.ChIP.Human.Colon	None	0	female	Host-associated	Animal	Animal (non-saline)	Animal distal gut (non-saline)	urban biome	human-associated habitat	intestine environment	human-gut	42.6.ChIP.Human.Colon.O3	45	32.842	408170	193	-117.258	9606	adult	42_6_ChIP_Human_Colon_O3	not provided	not provided	colon	colon mucosa	USA:CA: San Diego	TRUE	UCSD	FALSE	years	Decimal degrees	meters	UCSD-42.6	150275	Decimal degrees	human gut metagenome	ChIP	human	UBERON:gastrointestinal system	UBERON:colon	UBERON:colon mucosa	not provided	not provided	not provided	2016	not provided
14778.42.6.ChIP.Human.Colon.O4	ERX13312842	6418400	52164	14778.42.6.ChIP.Human.Colon	None	0	female	Host-associated	Animal	Animal (non-saline)	Animal distal gut (non-saline)	urban biome	human-associated habitat	intestine environment	human-gut	42.6.ChIP.Human.Colon.O4	45	32.842	408170	193	-117.258	9606	adult	42_6_ChIP_Human_Colon_O4	not provided	not provided	colon	colon mucosa	USA:CA: San Diego	TRUE	UCSD	FALSE	years	Decimal degrees	meters	UCSD-42.6	150275	Decimal degrees	human gut metagenome	ChIP	human	UBERON:gastrointestinal system	UBERON:colon	UBERON:colon mucosa	not provided	not provided	not provided	2016	not provided
14778.42.6.Control.Human.Colon.K1	ERX13312843	22804822	10000	14778.42.6.Control.Human.Colon	ERX13310202	10299	female	Host-associated	Animal	Animal (non-saline)	Animal distal gut (non-saline)	urban biome	human-associated habitat	intestine environment	human-gut	42.6.Control.Human.Colon.K1	45	32.842	408170	193	-117.258	9606	adult	42_6_Control_Human_Colon_K1	not provided	not provided	colon	colon mucosa	USA:CA: San Diego	TRUE	UCSD	FALSE	years	Decimal degrees	meters	UCSD-42.6	150275	Decimal degrees	human gut metagenome	Control	human	UBERON:gastrointestinal system	UBERON:colon	UBERON:colon mucosa	not provided	not provided	not provided	2016	not provided
14778.42.6.Control.Human.Colon.K2	ERX13312844	35623280	15122	14778.42.6.Control.Human.Colon	ERX13310202	10299	female	Host-associated	Animal	Animal (non-saline)	Animal distal gut (non-saline)	urban biome	human-associated habitat	intestine environment	human-gut	42.6.Control.Human.Colon.K2	45	32.842	408170	193	-117.258	9606	adult	42_6_Control_Human_Colon_K2	not provided	not provided	colon	colon mucosa	USA:CA: San Diego	TRUE	UCSD	FALSE	years	Decimal degrees	meters	UCSD-42.6	150275	Decimal degrees	human gut metagenome	Control	human	UBERON:gastrointestinal system	UBERON:colon	UBERON:colon mucosa	not provided	not provided	not provided	2016	not provided
14778.42.6.MChIP.Human.Colon.C7	ERX13312845	223838	117958	14778.42.6.MChIP.Human.Colon	ERX13310203	5006	female	Host-associated	Animal	Animal (non-saline)	Animal distal gut (non-saline)	urban biome	human-associated habitat	intestine environment	human-gut	42.6.MChIP.Human.Colon.C7	45	32.842	408170	193	-117.258	9606	adult	42_6_MChIP_Human_Colon_C7	not provided	not provided	colon	colon mucosa	USA:CA: San Diego	TRUE	UCSD	FALSE	years	Decimal degrees	meters	UCSD-42.6	150275	Decimal degrees	human gut metagenome	MChIP	human	UBERON:gastrointestinal system	UBERON:colon	UBERON:colon mucosa	not provided	not provided	not provided	2016	not provided
14778.42.6.MChIP.Human.Colon.C8	ERX13312846	1483490	1227456	14778.42.6.MChIP.Human.Colon	ERX13310203	5006	female	Host-associated	Animal	Animal (non-saline)	Animal distal gut (non-saline)	urban biome	human-associated habitat	intestine environment	human-gut	42.6.MChIP.Human.Colon.C8	45	32.842	408170	193	-117.258	9606	adult	42_6_MChIP_Human_Colon_C8	not provided	not provided	colon	colon mucosa	USA:CA: San Diego	TRUE	UCSD	FALSE	years	Decimal degrees	meters	UCSD-42.6	150275	Decimal degrees	human gut metagenome	MChIP	human	UBERON:gastrointestinal system	UBERON:colon	UBERON:colon mucosa	not provided	not provided	not provided	2016	not provided
14778.42.6.MOL.Human.Colon.G10	ERX13312847	2909212	213608	14778.42.6.MOL.Human.Colon	ERX13310204	5229	female	Host-associated	Animal	Animal (non-saline)	Animal distal gut (non-saline)	urban biome	human-associated habitat	intestine environment	human-gut	42.6.MOL.Human.Colon.G10	45	32.842	408170	193	-117.258	9606	adult	42_6_MOL_Human_Colon_G10	not provided	not provided	colon	colon mucosa	USA:CA: San Diego	TRUE	UCSD	FALSE	years	Decimal degrees	meters	UCSD-42.6	150275	Decimal degrees	human gut metagenome	MOL	human	UBERON:gastrointestinal system	UBERON:colon	UBERON:colon mucosa	not provided	not provided	not provided	2016	not provided
14778.42.6.MOL.Human.Colon.G9	ERX13312848	2526480	153884	14778.42.6.MOL.Human.Colon	ERX13310204	5229	female	Host-associated	Animal	Animal (non-saline)	Animal distal gut (non-saline)	urban biome	human-associated habitat	intestine environment	human-gut	42.6.MOL.Human.Colon.G9	45	32.842	408170	193	-117.258	9606	adult	42_6_MOL_Human_Colon_G9	not provided	not provided	colon	colon mucosa	USA:CA: San Diego	TRUE	UCSD	FALSE	years	Decimal degrees	meters	UCSD-42.6	150275	Decimal degrees	human gut metagenome	MOL	human	UBERON:gastrointestinal system	UBERON:colon	UBERON:colon mucosa	not provided	not provided	not provided	2016	not provided
14778.42.6.NEB.Human.Colon.C17	ERX13312849	12932028	78218	14778.42.6.NEB.Human.Colon	ERX13310205	54600	female	Host-associated	Animal	Animal (non-saline)	Animal distal gut (non-saline)	urban biome	human-associated habitat	intestine environment	human-gut	42.6.NEB.Human.Colon.C17	45	32.842	408170	193	-117.258	9606	adult	42_6_NEB_Human_Colon_C17	not provided	not provided	colon	colon mucosa	USA:CA: San Diego	TRUE	UCSD	FALSE	years	Decimal degrees	meters	UCSD-42.6	150275	Decimal degrees	human gut metagenome	NEB	human	UBERON:gastrointestinal system	UBERON:colon	UBERON:colon mucosa	not provided	not provided	not provided	2016	not provided
14778.42.6.NEB.Human.Colon.C18	ERX13312850	17746376	120152	14778.42.6.NEB.Human.Colon	ERX13310205	54600	female	Host-associated	Animal	Animal (non-saline)	Animal distal gut (non-saline)	urban biome	human-associated habitat	intestine environment	human-gut	42.6.NEB.Human.Colon.C18	45	32.842	408170	193	-117.258	9606	adult	42_6_NEB_Human_Colon_C18	not provided	not provided	colon	colon mucosa	USA:CA: San Diego	TRUE	UCSD	FALSE	years	Decimal degrees	meters	UCSD-42.6	150275	Decimal degrees	human gut metagenome	NEB	human	UBERON:gastrointestinal system	UBERON:colon	UBERON:colon mucosa	not provided	not provided	not provided	2016	not provided
14778.42.6.QIA.Human.Colon.K11	ERX13312851	184960	77998	14778.42.6.QIA.Human.Colon	ERX13310206	1888	female	Host-associated	Animal	Animal (non-saline)	Animal distal gut (non-saline)	urban biome	human-associated habitat	intestine environment	human-gut	42.6.QIA.Human.Colon.K11	45	32.842	408170	193	-117.258	9606	adult	42_6_QIA_Human_Colon_K11	not provided	not provided	colon	colon mucosa	USA:CA: San Diego	TRUE	UCSD	FALSE	years	Decimal degrees	meters	UCSD-42.6	150275	Decimal degrees	human gut metagenome	QIA	human	UBERON:gastrointestinal system	UBERON:colon	UBERON:colon mucosa	not provided	not provided	not provided	2016	not provided
14778.42.6.QIA.Human.Colon.K12	ERX13312852	246164	130158	14778.42.6.QIA.Human.Colon	ERX13310206	1888	female	Host-associated	Animal	Animal (non-saline)	Animal distal gut (non-saline)	urban biome	human-associated habitat	intestine environment	human-gut	42.6.QIA.Human.Colon.K12	45	32.842	408170	193	-117.258	9606	adult	42_6_QIA_Human_Colon_K12	not provided	not provided	colon	colon mucosa	USA:CA: San Diego	TRUE	UCSD	FALSE	years	Decimal degrees	meters	UCSD-42.6	150275	Decimal degrees	human gut metagenome	QIA	human	UBERON:gastrointestinal system	UBERON:colon	UBERON:colon mucosa	not provided	not provided	not provided	2016	not provided
14778.42.6.ZYM.Human.Colon.O13	ERX13312853	1705050	1484806	14778.42.6.ZYM.Human.Colon	ERX13310207	242	female	Host-associated	Animal	Animal (non-saline)	Animal distal gut (non-saline)	urban biome	human-associated habitat	intestine environment	human-gut	42.6.ZYM.Human.Colon.O13	45	32.842	408170	193	-117.258	9606	adult	42_6_ZYM_Human_Colon_O13	not provided	not provided	colon	colon mucosa	USA:CA: San Diego	TRUE	UCSD	FALSE	years	Decimal degrees	meters	UCSD-42.6	150275	Decimal degrees	human gut metagenome	ZYM	human	UBERON:gastrointestinal system	UBERON:colon	UBERON:colon mucosa	not provided	not provided	not provided	2016	not provided
14778.42.6.ZYM.Human.Colon.O14	ERX13312854	458694	114342	14778.42.6.ZYM.Human.Colon	ERX13310207	242	female	Host-associated	Animal	Animal (non-saline)	Animal distal gut (non-saline)	urban biome	human-associated habitat	intestine environment	human-gut	42.6.ZYM.Human.Colon.O14	45	32.842	408170	193	-117.258	9606	adult	42_6_ZYM_Human_Colon_O14	not provided	not provided	colon	colon mucosa	USA:CA: San Diego	TRUE	UCSD	FALSE	years	Decimal degrees	meters	UCSD-42.6	150275	Decimal degrees	human gut metagenome	ZYM	human	UBERON:gastrointestinal system	UBERON:colon	UBERON:colon mucosa	not provided	not provided	not provided	2016	not provided
14778.42.7.ChIP.Human.Colon.A5	ERX13312855	27762352	330388	14778.42.7.ChIP.Human.Colon	ERX13310208	122278	female	Host-associated	Animal	Animal (non-saline)	Animal distal gut (non-saline)	urban biome	human-associated habitat	intestine environment	human-gut	42.7.ChIP.Human.Colon.A5	60	32.842	408170	193	-117.258	9606	adult	42_7_ChIP_Human_Colon_A5	not provided	not provided	colon	colon mucosa	USA:CA: San Diego	TRUE	UCSD	FALSE	years	Decimal degrees	meters	UCSD-42.7	150275	Decimal degrees	human gut metagenome	ChIP	human	UBERON:gastrointestinal system	UBERON:colon	UBERON:colon mucosa	not provided	not provided	not provided	2016	not provided
14778.42.7.ChIP.Human.Colon.A6	ERX13312856	32782530	382480	14778.42.7.ChIP.Human.Colon	ERX13310208	122278	female	Host-associated	Animal	Animal (non-saline)	Animal distal gut (non-saline)	urban biome	human-associated habitat	intestine environment	human-gut	42.7.ChIP.Human.Colon.A6	60	32.842	408170	193	-117.258	9606	adult	42_7_ChIP_Human_Colon_A6	not provided	not provided	colon	colon mucosa	USA:CA: San Diego	TRUE	UCSD	FALSE	years	Decimal degrees	meters	UCSD-42.7	150275	Decimal degrees	human gut metagenome	ChIP	human	UBERON:gastrointestinal system	UBERON:colon	UBERON:colon mucosa	not provided	not provided	not provided	2016	not provided
14778.42.7.Control.Human.Colon.M1	ERX13312857	19304414	43134	14778.42.7.Control.Human.Colon	ERX13310209	144255	female	Host-associated	Animal	Animal (non-saline)	Animal distal gut (non-saline)	urban biome	human-associated habitat	intestine environment	human-gut	42.7.Control.Human.Colon.M1	60	32.842	408170	193	-117.258	9606	adult	42_7_Control_Human_Colon_M1	not provided	not provided	colon	colon mucosa	USA:CA: San Diego	TRUE	UCSD	FALSE	years	Decimal degrees	meters	UCSD-42.7	150275	Decimal degrees	human gut metagenome	Control	human	UBERON:gastrointestinal system	UBERON:colon	UBERON:colon mucosa	not provided	not provided	not provided	2016	not provided
14778.42.7.Control.Human.Colon.M2	ERX13312858	41625748	94958	14778.42.7.Control.Human.Colon	ERX13310209	144255	female	Host-associated	Animal	Animal (non-saline)	Animal distal gut (non-saline)	urban biome	human-associated habitat	intestine environment	human-gut	42.7.Control.Human.Colon.M2	60	32.842	408170	193	-117.258	9606	adult	42_7_Control_Human_Colon_M2	not provided	not provided	colon	colon mucosa	USA:CA: San Diego	TRUE	UCSD	FALSE	years	Decimal degrees	meters	UCSD-42.7	150275	Decimal degrees	human gut metagenome	Control	human	UBERON:gastrointestinal system	UBERON:colon	UBERON:colon mucosa	not provided	not provided	not provided	2016	not provided
14778.42.7.MChIP.Human.Colon.E7	ERX13312859	4431158	567480	14778.42.7.MChIP.Human.Colon	ERX13310210	115104	female	Host-associated	Animal	Animal (non-saline)	Animal distal gut (non-saline)	urban biome	human-associated habitat	intestine environment	human-gut	42.7.MChIP.Human.Colon.E7	60	32.842	408170	193	-117.258	9606	adult	42_7_MChIP_Human_Colon_E7	not provided	not provided	colon	colon mucosa	USA:CA: San Diego	TRUE	UCSD	FALSE	years	Decimal degrees	meters	UCSD-42.7	150275	Decimal degrees	human gut metagenome	MChIP	human	UBERON:gastrointestinal system	UBERON:colon	UBERON:colon mucosa	not provided	not provided	not provided	2016	not provided
14778.42.7.MChIP.Human.Colon.E8	ERX13312860	3891226	445092	14778.42.7.MChIP.Human.Colon	ERX13310210	115104	female	Host-associated	Animal	Animal (non-saline)	Animal distal gut (non-saline)	urban biome	human-associated habitat	intestine environment	human-gut	42.7.MChIP.Human.Colon.E8	60	32.842	408170	193	-117.258	9606	adult	42_7_MChIP_Human_Colon_E8	not provided	not provided	colon	colon mucosa	USA:CA: San Diego	TRUE	UCSD	FALSE	years	Decimal degrees	meters	UCSD-42.7	150275	Decimal degrees	human gut metagenome	MChIP	human	UBERON:gastrointestinal system	UBERON:colon	UBERON:colon mucosa	not provided	not provided	not provided	2016	not provided
14778.42.7.MOL.Human.Colon.I10	ERX13312861	1841512	1277912	14778.42.7.MOL.Human.Colon	ERX13310211	99179	female	Host-associated	Animal	Animal (non-saline)	Animal distal gut (non-saline)	urban biome	human-associated habitat	intestine environment	human-gut	42.7.MOL.Human.Colon.I10	60	32.842	408170	193	-117.258	9606	adult	42_7_MOL_Human_Colon_I10	not provided	not provided	colon	colon mucosa	USA:CA: San Diego	TRUE	UCSD	FALSE	years	Decimal degrees	meters	UCSD-42.7	150275	Decimal degrees	human gut metagenome	MOL	human	UBERON:gastrointestinal system	UBERON:colon	UBERON:colon mucosa	not provided	not provided	not provided	2016	not provided
14778.42.7.MOL.Human.Colon.I9	ERX13312862	1586502	1109270	14778.42.7.MOL.Human.Colon	ERX13310211	99179	female	Host-associated	Animal	Animal (non-saline)	Animal distal gut (non-saline)	urban biome	human-associated habitat	intestine environment	human-gut	42.7.MOL.Human.Colon.I9	60	32.842	408170	193	-117.258	9606	adult	42_7_MOL_Human_Colon_I9	not provided	not provided	colon	colon mucosa	USA:CA: San Diego	TRUE	UCSD	FALSE	years	Decimal degrees	meters	UCSD-42.7	150275	Decimal degrees	human gut metagenome	MOL	human	UBERON:gastrointestinal system	UBERON:colon	UBERON:colon mucosa	not provided	not provided	not provided	2016	not provided
14778.42.7.NEB.Human.Colon.E17	ERX13312863	16848962	133220	14778.42.7.NEB.Human.Colon	ERX13310212	295217	female	Host-associated	Animal	Animal (non-saline)	Animal distal gut (non-saline)	urban biome	human-associated habitat	intestine environment	human-gut	42.7.NEB.Human.Colon.E17	60	32.842	408170	193	-117.258	9606	adult	42_7_NEB_Human_Colon_E17	not provided	not provided	colon	colon mucosa	USA:CA: San Diego	TRUE	UCSD	FALSE	years	Decimal degrees	meters	UCSD-42.7	150275	Decimal degrees	human gut metagenome	NEB	human	UBERON:gastrointestinal system	UBERON:colon	UBERON:colon mucosa	not provided	not provided	not provided	2016	not provided
14778.42.7.NEB.Human.Colon.E18	ERX13312864	25319936	160798	14778.42.7.NEB.Human.Colon	ERX13310212	295217	female	Host-associated	Animal	Animal (non-saline)	Animal distal gut (non-saline)	urban biome	human-associated habitat	intestine environment	human-gut	42.7.NEB.Human.Colon.E18	60	32.842	408170	193	-117.258	9606	adult	42_7_NEB_Human_Colon_E18	not provided	not provided	colon	colon mucosa	USA:CA: San Diego	TRUE	UCSD	FALSE	years	Decimal degrees	meters	UCSD-42.7	150275	Decimal degrees	human gut metagenome	NEB	human	UBERON:gastrointestinal system	UBERON:colon	UBERON:colon mucosa	not provided	not provided	not provided	2016	not provided
14778.42.7.QIA.Human.Colon.M11	ERX13312865	2951026	1128244	14778.42.7.QIA.Human.Colon	ERX13310213	18164	female	Host-associated	Animal	Animal (non-saline)	Animal distal gut (non-saline)	urban biome	human-associated habitat	intestine environment	human-gut	42.7.QIA.Human.Colon.M11	60	32.842	408170	193	-117.258	9606	adult	42_7_QIA_Human_Colon_M11	not provided	not provided	colon	colon mucosa	USA:CA: San Diego	TRUE	UCSD	FALSE	years	Decimal degrees	meters	UCSD-42.7	150275	Decimal degrees	human gut metagenome	QIA	human	UBERON:gastrointestinal system	UBERON:colon	UBERON:colon mucosa	not provided	not provided	not provided	2016	not provided
14778.42.7.QIA.Human.Colon.M12	ERX13312866	3634704	1318886	14778.42.7.QIA.Human.Colon	ERX13310213	18164	female	Host-associated	Animal	Animal (non-saline)	Animal distal gut (non-saline)	urban biome	human-associated habitat	intestine environment	human-gut	42.7.QIA.Human.Colon.M12	60	32.842	408170	193	-117.258	9606	adult	42_7_QIA_Human_Colon_M12	not provided	not provided	colon	colon mucosa	USA:CA: San Diego	TRUE	UCSD	FALSE	years	Decimal degrees	meters	UCSD-42.7	150275	Decimal degrees	human gut metagenome	QIA	human	UBERON:gastrointestinal system	UBERON:colon	UBERON:colon mucosa	not provided	not provided	not provided	2016	not provided
14778.42.7.ZYM.Human.Colon.A15	ERX13312867	1966218	1361300	14778.42.7.ZYM.Human.Colon	ERX13310214	28043	female	Host-associated	Animal	Animal (non-saline)	Animal distal gut (non-saline)	urban biome	human-associated habitat	intestine environment	human-gut	42.7.ZYM.Human.Colon.A15	60	32.842	408170	193	-117.258	9606	adult	42_7_ZYM_Human_Colon_A15	not provided	not provided	colon	colon mucosa	USA:CA: San Diego	TRUE	UCSD	FALSE	years	Decimal degrees	meters	UCSD-42.7	150275	Decimal degrees	human gut metagenome	ZYM	human	UBERON:gastrointestinal system	UBERON:colon	UBERON:colon mucosa	not provided	not provided	not provided	2016	not provided
14778.42.7.ZYM.Human.Colon.A16	ERX13312868	2451554	1699444	14778.42.7.ZYM.Human.Colon	ERX13310214	28043	female	Host-associated	Animal	Animal (non-saline)	Animal distal gut (non-saline)	urban biome	human-associated habitat	intestine environment	human-gut	42.7.ZYM.Human.Colon.A16	60	32.842	408170	193	-117.258	9606	adult	42_7_ZYM_Human_Colon_A16	not provided	not provided	colon	colon mucosa	USA:CA: San Diego	TRUE	UCSD	FALSE	years	Decimal degrees	meters	UCSD-42.7	150275	Decimal degrees	human gut metagenome	ZYM	human	UBERON:gastrointestinal system	UBERON:colon	UBERON:colon mucosa	not provided	not provided	not provided	2016	not provided
14778.42.8.ChIP.Human.Colon.C5	ERX13312869	20597360	13868	14778.42.8.ChIP.Human.Colon	ERX13310215	2935	female	Host-associated	Animal	Animal (non-saline)	Animal distal gut (non-saline)	urban biome	human-associated habitat	intestine environment	human-gut	42.8.ChIP.Human.Colon.C5	49	32.842	408170	193	-117.258	9606	adult	42_8_ChIP_Human_Colon_C5	not provided	not provided	colon	colon mucosa	USA:CA: San Diego	TRUE	UCSD	FALSE	years	Decimal degrees	meters	UCSD-42.8	150275	Decimal degrees	human gut metagenome	ChIP	human	UBERON:gastrointestinal system	UBERON:colon	UBERON:colon mucosa	not provided	not provided	not provided	2016	not provided
14778.42.8.ChIP.Human.Colon.C6	ERX13312870	31408142	50614	14778.42.8.ChIP.Human.Colon	ERX13310215	2935	female	Host-associated	Animal	Animal (non-saline)	Animal distal gut (non-saline)	urban biome	human-associated habitat	intestine environment	human-gut	42.8.ChIP.Human.Colon.C6	49	32.842	408170	193	-117.258	9606	adult	42_8_ChIP_Human_Colon_C6	not provided	not provided	colon	colon mucosa	USA:CA: San Diego	TRUE	UCSD	FALSE	years	Decimal degrees	meters	UCSD-42.8	150275	Decimal degrees	human gut metagenome	ChIP	human	UBERON:gastrointestinal system	UBERON:colon	UBERON:colon mucosa	not provided	not provided	not provided	2016	not provided
14778.42.8.Control.Human.Colon.O1	ERX13312871	22405596	3708	14778.42.8.Control.Human.Colon	ERX13310216	137	female	Host-associated	Animal	Animal (non-saline)	Animal distal gut (non-saline)	urban biome	human-associated habitat	intestine environment	human-gut	42.8.Control.Human.Colon.O1	49	32.842	408170	193	-117.258	9606	adult	42_8_Control_Human_Colon_O1	not provided	not provided	colon	colon mucosa	USA:CA: San Diego	TRUE	UCSD	FALSE	years	Decimal degrees	meters	UCSD-42.8	150275	Decimal degrees	human gut metagenome	Control	human	UBERON:gastrointestinal system	UBERON:colon	UBERON:colon mucosa	not provided	not provided	not provided	2016	not provided
14778.42.8.Control.Human.Colon.O2	ERX13312872	38957008	6932	14778.42.8.Control.Human.Colon	ERX13310216	137	female	Host-associated	Animal	Animal (non-saline)	Animal distal gut (non-saline)	urban biome	human-associated habitat	intestine environment	human-gut	42.8.Control.Human.Colon.O2	49	32.842	408170	193	-117.258	9606	adult	42_8_Control_Human_Colon_O2	not provided	not provided	colon	colon mucosa	USA:CA: San Diego	TRUE	UCSD	FALSE	years	Decimal degrees	meters	UCSD-42.8	150275	Decimal degrees	human gut metagenome	Control	human	UBERON:gastrointestinal system	UBERON:colon	UBERON:colon mucosa	not provided	not provided	not provided	2016	not provided
14778.42.8.MChIP.Human.Colon.G7	ERX13312873	216076	56176	14778.42.8.MChIP.Human.Colon	ERX13310217	2480	female	Host-associated	Animal	Animal (non-saline)	Animal distal gut (non-saline)	urban biome	human-associated habitat	intestine environment	human-gut	42.8.MChIP.Human.Colon.G7	49	32.842	408170	193	-117.258	9606	adult	42_8_MChIP_Human_Colon_G7	not provided	not provided	colon	colon mucosa	USA:CA: San Diego	TRUE	UCSD	FALSE	years	Decimal degrees	meters	UCSD-42.8	150275	Decimal degrees	human gut metagenome	MChIP	human	UBERON:gastrointestinal system	UBERON:colon	UBERON:colon mucosa	not provided	not provided	not provided	2016	not provided
14778.42.8.MChIP.Human.Colon.G8	ERX13312874	282210	72992	14778.42.8.MChIP.Human.Colon	ERX13310217	2480	female	Host-associated	Animal	Animal (non-saline)	Animal distal gut (non-saline)	urban biome	human-associated habitat	intestine environment	human-gut	42.8.MChIP.Human.Colon.G8	49	32.842	408170	193	-117.258	9606	adult	42_8_MChIP_Human_Colon_G8	not provided	not provided	colon	colon mucosa	USA:CA: San Diego	TRUE	UCSD	FALSE	years	Decimal degrees	meters	UCSD-42.8	150275	Decimal degrees	human gut metagenome	MChIP	human	UBERON:gastrointestinal system	UBERON:colon	UBERON:colon mucosa	not provided	not provided	not provided	2016	not provided
14778.42.8.MOL.Human.Colon.K10	ERX13312875	629774	123372	14778.42.8.MOL.Human.Colon	ERX13310218	866	female	Host-associated	Animal	Animal (non-saline)	Animal distal gut (non-saline)	urban biome	human-associated habitat	intestine environment	human-gut	42.8.MOL.Human.Colon.K10	49	32.842	408170	193	-117.258	9606	adult	42_8_MOL_Human_Colon_K10	not provided	not provided	colon	colon mucosa	USA:CA: San Diego	TRUE	UCSD	FALSE	years	Decimal degrees	meters	UCSD-42.8	150275	Decimal degrees	human gut metagenome	MOL	human	UBERON:gastrointestinal system	UBERON:colon	UBERON:colon mucosa	not provided	not provided	not provided	2016	not provided
14778.42.8.MOL.Human.Colon.K9	ERX13312876	267524	44306	14778.42.8.MOL.Human.Colon	ERX13310218	866	female	Host-associated	Animal	Animal (non-saline)	Animal distal gut (non-saline)	urban biome	human-associated habitat	intestine environment	human-gut	42.8.MOL.Human.Colon.K9	49	32.842	408170	193	-117.258	9606	adult	42_8_MOL_Human_Colon_K9	not provided	not provided	colon	colon mucosa	USA:CA: San Diego	TRUE	UCSD	FALSE	years	Decimal degrees	meters	UCSD-42.8	150275	Decimal degrees	human gut metagenome	MOL	human	UBERON:gastrointestinal system	UBERON:colon	UBERON:colon mucosa	not provided	not provided	not provided	2016	not provided
14778.42.8.NEB.Human.Colon.G17	ERX13312877	17602278	19450	14778.42.8.NEB.Human.Colon	ERX13310219	17840	female	Host-associated	Animal	Animal (non-saline)	Animal distal gut (non-saline)	urban biome	human-associated habitat	intestine environment	human-gut	42.8.NEB.Human.Colon.G17	49	32.842	408170	193	-117.258	9606	adult	42_8_NEB_Human_Colon_G17	not provided	not provided	colon	colon mucosa	USA:CA: San Diego	TRUE	UCSD	FALSE	years	Decimal degrees	meters	UCSD-42.8	150275	Decimal degrees	human gut metagenome	NEB	human	UBERON:gastrointestinal system	UBERON:colon	UBERON:colon mucosa	not provided	not provided	not provided	2016	not provided
14778.42.8.NEB.Human.Colon.G18	ERX13312878	25834240	40702	14778.42.8.NEB.Human.Colon	ERX13310219	17840	female	Host-associated	Animal	Animal (non-saline)	Animal distal gut (non-saline)	urban biome	human-associated habitat	intestine environment	human-gut	42.8.NEB.Human.Colon.G18	49	32.842	408170	193	-117.258	9606	adult	42_8_NEB_Human_Colon_G18	not provided	not provided	colon	colon mucosa	USA:CA: San Diego	TRUE	UCSD	FALSE	years	Decimal degrees	meters	UCSD-42.8	150275	Decimal degrees	human gut metagenome	NEB	human	UBERON:gastrointestinal system	UBERON:colon	UBERON:colon mucosa	not provided	not provided	not provided	2016	not provided
14778.42.8.QIA.Human.Colon.O11	ERX13312879	1764926	1256060	14778.42.8.QIA.Human.Colon	ERX13310220	18063	female	Host-associated	Animal	Animal (non-saline)	Animal distal gut (non-saline)	urban biome	human-associated habitat	intestine environment	human-gut	42.8.QIA.Human.Colon.O11	49	32.842	408170	193	-117.258	9606	adult	42_8_QIA_Human_Colon_O11	not provided	not provided	colon	colon mucosa	USA:CA: San Diego	TRUE	UCSD	FALSE	years	Decimal degrees	meters	UCSD-42.8	150275	Decimal degrees	human gut metagenome	QIA	human	UBERON:gastrointestinal system	UBERON:colon	UBERON:colon mucosa	not provided	not provided	not provided	2016	not provided
14778.42.8.QIA.Human.Colon.O12	ERX13312880	1793006	1302812	14778.42.8.QIA.Human.Colon	ERX13310220	18063	female	Host-associated	Animal	Animal (non-saline)	Animal distal gut (non-saline)	urban biome	human-associated habitat	intestine environment	human-gut	42.8.QIA.Human.Colon.O12	49	32.842	408170	193	-117.258	9606	adult	42_8_QIA_Human_Colon_O12	not provided	not provided	colon	colon mucosa	USA:CA: San Diego	TRUE	UCSD	FALSE	years	Decimal degrees	meters	UCSD-42.8	150275	Decimal degrees	human gut metagenome	QIA	human	UBERON:gastrointestinal system	UBERON:colon	UBERON:colon mucosa	not provided	not provided	not provided	2016	not provided
14778.42.8.ZYM.Human.Colon.C15	ERX13312881	1969026	141234	14778.42.8.ZYM.Human.Colon	ERX13310221	806	female	Host-associated	Animal	Animal (non-saline)	Animal distal gut (non-saline)	urban biome	human-associated habitat	intestine environment	human-gut	42.8.ZYM.Human.Colon.C15	49	32.842	408170	193	-117.258	9606	adult	42_8_ZYM_Human_Colon_C15	not provided	not provided	colon	colon mucosa	USA:CA: San Diego	TRUE	UCSD	FALSE	years	Decimal degrees	meters	UCSD-42.8	150275	Decimal degrees	human gut metagenome	ZYM	human	UBERON:gastrointestinal system	UBERON:colon	UBERON:colon mucosa	not provided	not provided	not provided	2016	not provided
14778.42.8.ZYM.Human.Colon.C16	ERX13312882	2412348	413902	14778.42.8.ZYM.Human.Colon	ERX13310221	806	female	Host-associated	Animal	Animal (non-saline)	Animal distal gut (non-saline)	urban biome	human-associated habitat	intestine environment	human-gut	42.8.ZYM.Human.Colon.C16	49	32.842	408170	193	-117.258	9606	adult	42_8_ZYM_Human_Colon_C16	not provided	not provided	colon	colon mucosa	USA:CA: San Diego	TRUE	UCSD	FALSE	years	Decimal degrees	meters	UCSD-42.8	150275	Decimal degrees	human gut metagenome	ZYM	human	UBERON:gastrointestinal system	UBERON:colon	UBERON:colon mucosa	not provided	not provided	not provided	2016	not provided
14778.42.9.ChIP.Human.Colon.E5	ERX13312883	19762484	6890	14778.42.9.ChIP.Human.Colon	ERX13310222	10806	female	Host-associated	Animal	Animal (non-saline)	Animal distal gut (non-saline)	urban biome	human-associated habitat	intestine environment	human-gut	42.9.ChIP.Human.Colon.E5	65	32.842	408170	193	-117.258	9606	adult	42_9_ChIP_Human_Colon_E5	not provided	not provided	colon	colon mucosa	USA:CA: San Diego	TRUE	UCSD	TRUE	years	Decimal degrees	meters	UCSD-42.9	150275	Decimal degrees	human gut metagenome	ChIP	human	UBERON:gastrointestinal system	UBERON:colon	UBERON:colon mucosa	not provided	not provided	not provided	2017	not provided
14778.42.9.ChIP.Human.Colon.E6	ERX13312884	31965410	9920	14778.42.9.ChIP.Human.Colon	ERX13310222	10806	female	Host-associated	Animal	Animal (non-saline)	Animal distal gut (non-saline)	urban biome	human-associated habitat	intestine environment	human-gut	42.9.ChIP.Human.Colon.E6	65	32.842	408170	193	-117.258	9606	adult	42_9_ChIP_Human_Colon_E6	not provided	not provided	colon	colon mucosa	USA:CA: San Diego	TRUE	UCSD	TRUE	years	Decimal degrees	meters	UCSD-42.9	150275	Decimal degrees	human gut metagenome	ChIP	human	UBERON:gastrointestinal system	UBERON:colon	UBERON:colon mucosa	not provided	not provided	not provided	2017	not provided
14778.42.9.Control.Human.Colon.A3	ERX13312885	42296410	148728	14778.42.9.Control.Human.Colon	ERX13310223	56	female	Host-associated	Animal	Animal (non-saline)	Animal distal gut (non-saline)	urban biome	human-associated habitat	intestine environment	human-gut	42.9.Control.Human.Colon.A3	65	32.842	408170	193	-117.258	9606	adult	42_9_Control_Human_Colon_A3	not provided	not provided	colon	colon mucosa	USA:CA: San Diego	TRUE	UCSD	TRUE	years	Decimal degrees	meters	UCSD-42.9	150275	Decimal degrees	human gut metagenome	Control	human	UBERON:gastrointestinal system	UBERON:colon	UBERON:colon mucosa	not provided	not provided	not provided	2017	not provided
14778.42.9.Control.Human.Colon.A4	ERX13312886	39035928	21182	14778.42.9.Control.Human.Colon	ERX13310223	56	female	Host-associated	Animal	Animal (non-saline)	Animal distal gut (non-saline)	urban biome	human-associated habitat	intestine environment	human-gut	42.9.Control.Human.Colon.A4	65	32.842	408170	193	-117.258	9606	adult	42_9_Control_Human_Colon_A4	not provided	not provided	colon	colon mucosa	USA:CA: San Diego	TRUE	UCSD	TRUE	years	Decimal degrees	meters	UCSD-42.9	150275	Decimal degrees	human gut metagenome	Control	human	UBERON:gastrointestinal system	UBERON:colon	UBERON:colon mucosa	not provided	not provided	not provided	2017	not provided
14778.42.9.MChIP.Human.Colon.I7	ERX13312887	2622986	86070	14778.42.9.MChIP.Human.Colon	ERX13310224	455	female	Host-associated	Animal	Animal (non-saline)	Animal distal gut (non-saline)	urban biome	human-associated habitat	intestine environment	human-gut	42.9.MChIP.Human.Colon.I7	65	32.842	408170	193	-117.258	9606	adult	42_9_MChIP_Human_Colon_I7	not provided	not provided	colon	colon mucosa	USA:CA: San Diego	TRUE	UCSD	TRUE	years	Decimal degrees	meters	UCSD-42.9	150275	Decimal degrees	human gut metagenome	MChIP	human	UBERON:gastrointestinal system	UBERON:colon	UBERON:colon mucosa	not provided	not provided	not provided	2017	not provided
14778.42.9.MChIP.Human.Colon.I8	ERX13312888	1987174	65432	14778.42.9.MChIP.Human.Colon	ERX13310224	455	female	Host-associated	Animal	Animal (non-saline)	Animal distal gut (non-saline)	urban biome	human-associated habitat	intestine environment	human-gut	42.9.MChIP.Human.Colon.I8	65	32.842	408170	193	-117.258	9606	adult	42_9_MChIP_Human_Colon_I8	not provided	not provided	colon	colon mucosa	USA:CA: San Diego	TRUE	UCSD	TRUE	years	Decimal degrees	meters	UCSD-42.9	150275	Decimal degrees	human gut metagenome	MChIP	human	UBERON:gastrointestinal system	UBERON:colon	UBERON:colon mucosa	not provided	not provided	not provided	2017	not provided
14778.42.9.MOL.Human.Colon.M10	ERX13312889	830220	142998	14778.42.9.MOL.Human.Colon	ERX13310225	177	female	Host-associated	Animal	Animal (non-saline)	Animal distal gut (non-saline)	urban biome	human-associated habitat	intestine environment	human-gut	42.9.MOL.Human.Colon.M10	65	32.842	408170	193	-117.258	9606	adult	42_9_MOL_Human_Colon_M10	not provided	not provided	colon	colon mucosa	USA:CA: San Diego	TRUE	UCSD	TRUE	years	Decimal degrees	meters	UCSD-42.9	150275	Decimal degrees	human gut metagenome	MOL	human	UBERON:gastrointestinal system	UBERON:colon	UBERON:colon mucosa	not provided	not provided	not provided	2017	not provided
14778.42.9.MOL.Human.Colon.M9	ERX13312890	501190	58580	14778.42.9.MOL.Human.Colon	ERX13310225	177	female	Host-associated	Animal	Animal (non-saline)	Animal distal gut (non-saline)	urban biome	human-associated habitat	intestine environment	human-gut	42.9.MOL.Human.Colon.M9	65	32.842	408170	193	-117.258	9606	adult	42_9_MOL_Human_Colon_M9	not provided	not provided	colon	colon mucosa	USA:CA: San Diego	TRUE	UCSD	TRUE	years	Decimal degrees	meters	UCSD-42.9	150275	Decimal degrees	human gut metagenome	MOL	human	UBERON:gastrointestinal system	UBERON:colon	UBERON:colon mucosa	not provided	not provided	not provided	2017	not provided
14778.42.9.NEB.Human.Colon.I17	ERX13312891	26021204	8948	14778.42.9.NEB.Human.Colon	ERX13310226	3780	female	Host-associated	Animal	Animal (non-saline)	Animal distal gut (non-saline)	urban biome	human-associated habitat	intestine environment	human-gut	42.9.NEB.Human.Colon.I17	65	32.842	408170	193	-117.258	9606	adult	42_9_NEB_Human_Colon_I17	not provided	not provided	colon	colon mucosa	USA:CA: San Diego	TRUE	UCSD	TRUE	years	Decimal degrees	meters	UCSD-42.9	150275	Decimal degrees	human gut metagenome	NEB	human	UBERON:gastrointestinal system	UBERON:colon	UBERON:colon mucosa	not provided	not provided	not provided	2017	not provided
14778.42.9.NEB.Human.Colon.I18	ERX13312892	23835310	6500	14778.42.9.NEB.Human.Colon	ERX13310226	3780	female	Host-associated	Animal	Animal (non-saline)	Animal distal gut (non-saline)	urban biome	human-associated habitat	intestine environment	human-gut	42.9.NEB.Human.Colon.I18	65	32.842	408170	193	-117.258	9606	adult	42_9_NEB_Human_Colon_I18	not provided	not provided	colon	colon mucosa	USA:CA: San Diego	TRUE	UCSD	TRUE	years	Decimal degrees	meters	UCSD-42.9	150275	Decimal degrees	human gut metagenome	NEB	human	UBERON:gastrointestinal system	UBERON:colon	UBERON:colon mucosa	not provided	not provided	not provided	2017	not provided
14778.42.9.QIA.Human.Colon.A13	ERX13312893	2478886	18856	14778.42.9.QIA.Human.Colon	ERX13310227	2759	female	Host-associated	Animal	Animal (non-saline)	Animal distal gut (non-saline)	urban biome	human-associated habitat	intestine environment	human-gut	42.9.QIA.Human.Colon.A13	65	32.842	408170	193	-117.258	9606	adult	42_9_QIA_Human_Colon_A13	not provided	not provided	colon	colon mucosa	USA:CA: San Diego	TRUE	UCSD	TRUE	years	Decimal degrees	meters	UCSD-42.9	150275	Decimal degrees	human gut metagenome	QIA	human	UBERON:gastrointestinal system	UBERON:colon	UBERON:colon mucosa	not provided	not provided	not provided	2017	not provided
14778.42.9.QIA.Human.Colon.A14	ERX13312894	2378774	17676	14778.42.9.QIA.Human.Colon	ERX13310227	2759	female	Host-associated	Animal	Animal (non-saline)	Animal distal gut (non-saline)	urban biome	human-associated habitat	intestine environment	human-gut	42.9.QIA.Human.Colon.A14	65	32.842	408170	193	-117.258	9606	adult	42_9_QIA_Human_Colon_A14	not provided	not provided	colon	colon mucosa	USA:CA: San Diego	TRUE	UCSD	TRUE	years	Decimal degrees	meters	UCSD-42.9	150275	Decimal degrees	human gut metagenome	QIA	human	UBERON:gastrointestinal system	UBERON:colon	UBERON:colon mucosa	not provided	not provided	not provided	2017	not provided
14778.42.9.ZYM.Human.Colon.E15	ERX13312895	3615884	45490	14778.42.9.ZYM.Human.Colon	ERX13310228	1436	female	Host-associated	Animal	Animal (non-saline)	Animal distal gut (non-saline)	urban biome	human-associated habitat	intestine environment	human-gut	42.9.ZYM.Human.Colon.E15	65	32.842	408170	193	-117.258	9606	adult	42_9_ZYM_Human_Colon_E15	not provided	not provided	colon	colon mucosa	USA:CA: San Diego	TRUE	UCSD	TRUE	years	Decimal degrees	meters	UCSD-42.9	150275	Decimal degrees	human gut metagenome	ZYM	human	UBERON:gastrointestinal system	UBERON:colon	UBERON:colon mucosa	not provided	not provided	not provided	2017	not provided
14778.42.9.ZYM.Human.Colon.E16	ERX13312896	5023746	20918	14778.42.9.ZYM.Human.Colon	ERX13310228	1436	female	Host-associated	Animal	Animal (non-saline)	Animal distal gut (non-saline)	urban biome	human-associated habitat	intestine environment	human-gut	42.9.ZYM.Human.Colon.E16	65	32.842	408170	193	-117.258	9606	adult	42_9_ZYM_Human_Colon_E16	not provided	not provided	colon	colon mucosa	USA:CA: San Diego	TRUE	UCSD	TRUE	years	Decimal degrees	meters	UCSD-42.9	150275	Decimal degrees	human gut metagenome	ZYM	human	UBERON:gastrointestinal system	UBERON:colon	UBERON:colon mucosa	not provided	not provided	not provided	2017	not provided
14778.9719.ChIP.Pig.Colon.Rec.None.Ab.F3	ERX13312897	18981110	2313040	14778.9719.ChIP.Pig.Colon.Rec.None.Ab	ERX13310229	304172	male	Host-associated	Animal	Animal (non-saline)	Animal distal gut (non-saline)	pig microbiome	livestock-associated habitat	intestine environment	host-associated	9719.ChIP.Pig.Colon.Rec.None.Ab.F3	0.5	32.842	749906	193	-117.258	9823	not provided	9719_ChIP_Pig_Colon_Rec_None_Ab_F3	not provided	20.5	rectum	colon mucosa	USA:CA: San Diego	TRUE	UCSD	TRUE	years	Decimal degrees	meters	9719	not applicable	Decimal degrees	gut metagenome	ChIP	pig	UBERON:gastrointestinal system	UBERON:colon	UBERON:colon mucosa	not provided	kg	TRUE	2022	not provided
14778.9719.ChIP.Pig.Colon.Rec.None.Ab.F4	ERX13312898	19609016	2431120	14778.9719.ChIP.Pig.Colon.Rec.None.Ab	ERX13310229	304172	male	Host-associated	Animal	Animal (non-saline)	Animal distal gut (non-saline)	pig microbiome	livestock-associated habitat	intestine environment	host-associated	9719.ChIP.Pig.Colon.Rec.None.Ab.F4	0.5	32.842	749906	193	-117.258	9823	not provided	9719_ChIP_Pig_Colon_Rec_None_Ab_F4	not provided	20.5	rectum	colon mucosa	USA:CA: San Diego	TRUE	UCSD	TRUE	years	Decimal degrees	meters	9719	not applicable	Decimal degrees	gut metagenome	ChIP	pig	UBERON:gastrointestinal system	UBERON:colon	UBERON:colon mucosa	not provided	kg	TRUE	2022	not provided
14778.9719.Control.Pig.Colon.Rec.None.Ab.B1	ERX13312899	31216180	288522	14778.9719.Control.Pig.Colon.Rec.None.Ab	ERX13310230	467697	male	Host-associated	Animal	Animal (non-saline)	Animal distal gut (non-saline)	pig microbiome	livestock-associated habitat	intestine environment	host-associated	9719.Control.Pig.Colon.Rec.None.Ab.B1	0.5	32.842	749906	193	-117.258	9823	not provided	9719_Control_Pig_Colon_Rec_None_Ab_B1	not provided	20.5	rectum	colon mucosa	USA:CA: San Diego	TRUE	UCSD	TRUE	years	Decimal degrees	meters	9719	not applicable	Decimal degrees	gut metagenome	Control	pig	UBERON:gastrointestinal system	UBERON:colon	UBERON:colon mucosa	not provided	kg	TRUE	2022	not provided
14778.9719.Control.Pig.Colon.Rec.None.Ab.B2	ERX13312900	32745218	301056	14778.9719.Control.Pig.Colon.Rec.None.Ab	ERX13310230	467697	male	Host-associated	Animal	Animal (non-saline)	Animal distal gut (non-saline)	pig microbiome	livestock-associated habitat	intestine environment	host-associated	9719.Control.Pig.Colon.Rec.None.Ab.B2	0.5	32.842	749906	193	-117.258	9823	not provided	9719_Control_Pig_Colon_Rec_None_Ab_B2	not provided	20.5	rectum	colon mucosa	USA:CA: San Diego	TRUE	UCSD	TRUE	years	Decimal degrees	meters	9719	not applicable	Decimal degrees	gut metagenome	Control	pig	UBERON:gastrointestinal system	UBERON:colon	UBERON:colon mucosa	not provided	kg	TRUE	2022	not provided
14778.9719.MChIP.Pig.Colon.Rec.None.Ab.J5	ERX13312901	2631992	1706922	14778.9719.MChIP.Pig.Colon.Rec.None.Ab	ERX13310231	147954	male	Host-associated	Animal	Animal (non-saline)	Animal distal gut (non-saline)	pig microbiome	livestock-associated habitat	intestine environment	host-associated	9719.MChIP.Pig.Colon.Rec.None.Ab.J5	0.5	32.842	749906	193	-117.258	9823	not provided	9719_MChIP_Pig_Colon_Rec_None_Ab_J5	not provided	20.5	rectum	colon mucosa	USA:CA: San Diego	TRUE	UCSD	TRUE	years	Decimal degrees	meters	9719	not applicable	Decimal degrees	gut metagenome	MChIP	pig	UBERON:gastrointestinal system	UBERON:colon	UBERON:colon mucosa	not provided	kg	TRUE	2022	not provided
14778.9719.MChIP.Pig.Colon.Rec.None.Ab.J6	ERX13312902	2280882	1490272	14778.9719.MChIP.Pig.Colon.Rec.None.Ab	ERX13310231	147954	male	Host-associated	Animal	Animal (non-saline)	Animal distal gut (non-saline)	pig microbiome	livestock-associated habitat	intestine environment	host-associated	9719.MChIP.Pig.Colon.Rec.None.Ab.J6	0.5	32.842	749906	193	-117.258	9823	not provided	9719_MChIP_Pig_Colon_Rec_None_Ab_J6	not provided	20.5	rectum	colon mucosa	USA:CA: San Diego	TRUE	UCSD	TRUE	years	Decimal degrees	meters	9719	not applicable	Decimal degrees	gut metagenome	MChIP	pig	UBERON:gastrointestinal system	UBERON:colon	UBERON:colon mucosa	not provided	kg	TRUE	2022	not provided
14778.9719.MOL.Pig.Colon.Rec.None.Ab.B10	ERX13312903	2336982	1969982	14778.9719.MOL.Pig.Colon.Rec.None.Ab	ERX13310232	211785	male	Host-associated	Animal	Animal (non-saline)	Animal distal gut (non-saline)	pig microbiome	livestock-associated habitat	intestine environment	host-associated	9719.MOL.Pig.Colon.Rec.None.Ab.B10	0.5	32.842	749906	193	-117.258	9823	not provided	9719_MOL_Pig_Colon_Rec_None_Ab_B10	not provided	20.5	rectum	colon mucosa	USA:CA: San Diego	TRUE	UCSD	TRUE	years	Decimal degrees	meters	9719	not applicable	Decimal degrees	gut metagenome	MOL	pig	UBERON:gastrointestinal system	UBERON:colon	UBERON:colon mucosa	not provided	kg	TRUE	2022	not provided
14778.9719.MOL.Pig.Colon.Rec.None.Ab.B9	ERX13312904	2722748	2283846	14778.9719.MOL.Pig.Colon.Rec.None.Ab	ERX13310232	211785	male	Host-associated	Animal	Animal (non-saline)	Animal distal gut (non-saline)	pig microbiome	livestock-associated habitat	intestine environment	host-associated	9719.MOL.Pig.Colon.Rec.None.Ab.B9	0.5	32.842	749906	193	-117.258	9823	not provided	9719_MOL_Pig_Colon_Rec_None_Ab_B9	not provided	20.5	rectum	colon mucosa	USA:CA: San Diego	TRUE	UCSD	TRUE	years	Decimal degrees	meters	9719	not applicable	Decimal degrees	gut metagenome	MOL	pig	UBERON:gastrointestinal system	UBERON:colon	UBERON:colon mucosa	not provided	kg	TRUE	2022	not provided
14778.9719.NEB.Pig.Colon.Rec.None.Ab.J17	ERX13312905	19650454	1083762	14778.9719.NEB.Pig.Colon.Rec.None.Ab	ERX13310233	162625	male	Host-associated	Animal	Animal (non-saline)	Animal distal gut (non-saline)	pig microbiome	livestock-associated habitat	intestine environment	host-associated	9719.NEB.Pig.Colon.Rec.None.Ab.J17	0.5	32.842	749906	244	-117.258	9823	not provided	9719_NEB_Pig_Colon_Rec_None_Ab_J17	not provided	20.5	rectum	colon mucosa	USA:CA: San Diego	TRUE	UCSD	TRUE	years	Decimal degrees	meters	9719	not applicable	Decimal degrees	gut metagenome	NEB	pig	UBERON:gastrointestinal system	UBERON:colon	UBERON:colon mucosa	not provided	kg	TRUE	2022	not provided
14778.9719.NEB.Pig.Colon.Rec.None.Ab.J18	ERX13312906	17446916	967234	14778.9719.NEB.Pig.Colon.Rec.None.Ab	ERX13310233	162625	male	Host-associated	Animal	Animal (non-saline)	Animal distal gut (non-saline)	pig microbiome	livestock-associated habitat	intestine environment	host-associated	9719.NEB.Pig.Colon.Rec.None.Ab.J18	0.5	32.842	749906	245	-117.258	9823	not provided	9719_NEB_Pig_Colon_Rec_None_Ab_J18	not provided	20.5	rectum	colon mucosa	USA:CA: San Diego	TRUE	UCSD	TRUE	years	Decimal degrees	meters	9719	not applicable	Decimal degrees	gut metagenome	NEB	pig	UBERON:gastrointestinal system	UBERON:colon	UBERON:colon mucosa	not provided	kg	TRUE	2022	not provided
14778.9719.QIA.Pig.Colon.Rec.None.Ab.J11	ERX13312907	1934290	197264	14778.9719.QIA.Pig.Colon.Rec.None.Ab	ERX13310234	210750	male	Host-associated	Animal	Animal (non-saline)	Animal distal gut (non-saline)	pig microbiome	livestock-associated habitat	intestine environment	host-associated	9719.QIA.Pig.Colon.Rec.None.Ab.J11	0.5	32.842	749906	204	-117.258	9823	not provided	9719_QIA_Pig_Colon_Rec_None_Ab_J11	not provided	20.5	rectum	colon mucosa	USA:CA: San Diego	TRUE	UCSD	TRUE	years	Decimal degrees	meters	9719	not applicable	Decimal degrees	gut metagenome	QIA	pig	UBERON:gastrointestinal system	UBERON:colon	UBERON:colon mucosa	not provided	kg	TRUE	2022	not provided
14778.9719.QIA.Pig.Colon.Rec.None.Ab.J12	ERX13312908	1913814	192374	14778.9719.QIA.Pig.Colon.Rec.None.Ab	ERX13310234	210750	male	Host-associated	Animal	Animal (non-saline)	Animal distal gut (non-saline)	pig microbiome	livestock-associated habitat	intestine environment	host-associated	9719.QIA.Pig.Colon.Rec.None.Ab.J12	0.5	32.842	749906	205	-117.258	9823	not provided	9719_QIA_Pig_Colon_Rec_None_Ab_J12	not provided	20.5	rectum	colon mucosa	USA:CA: San Diego	TRUE	UCSD	TRUE	years	Decimal degrees	meters	9719	not applicable	Decimal degrees	gut metagenome	QIA	pig	UBERON:gastrointestinal system	UBERON:colon	UBERON:colon mucosa	not provided	kg	TRUE	2022	not provided
14778.9719.ZYM.Pig.Colon.Rec.None.Ab.B15	ERX13312909	1605216	897536	14778.9719.ZYM.Pig.Colon.Rec.None.Ab	ERX13310235	28286	male	Host-associated	Animal	Animal (non-saline)	Animal distal gut (non-saline)	pig microbiome	livestock-associated habitat	intestine environment	host-associated	9719.ZYM.Pig.Colon.Rec.None.Ab.B15	0.5	32.842	749906	224	-117.258	9823	not provided	9719_ZYM_Pig_Colon_Rec_None_Ab_B15	not provided	20.5	rectum	colon mucosa	USA:CA: San Diego	TRUE	UCSD	TRUE	years	Decimal degrees	meters	9719	not applicable	Decimal degrees	gut metagenome	ZYM	pig	UBERON:gastrointestinal system	UBERON:colon	UBERON:colon mucosa	not provided	kg	TRUE	2022	not provided
14778.9719.ZYM.Pig.Colon.Rec.None.Ab.B16	ERX13312910	1387816	1113536	14778.9719.ZYM.Pig.Colon.Rec.None.Ab	ERX13310235	28286	male	Host-associated	Animal	Animal (non-saline)	Animal distal gut (non-saline)	pig microbiome	livestock-associated habitat	intestine environment	host-associated	9719.ZYM.Pig.Colon.Rec.None.Ab.B16	0.5	32.842	749906	225	-117.258	9823	not provided	9719_ZYM_Pig_Colon_Rec_None_Ab_B16	not provided	20.5	rectum	colon mucosa	USA:CA: San Diego	TRUE	UCSD	TRUE	years	Decimal degrees	meters	9719	not applicable	Decimal degrees	gut metagenome	ZYM	pig	UBERON:gastrointestinal system	UBERON:colon	UBERON:colon mucosa	not provided	kg	TRUE	2022	not provided
14778.9726.ChIP.Pig.Colon.Rec.None.NAb.F5	ERX13312911	37673942	252232	14778.9726.ChIP.Pig.Colon.Rec.None.NAb	ERX13310236	139853	male	Host-associated	Animal	Animal (non-saline)	Animal distal gut (non-saline)	pig microbiome	livestock-associated habitat	intestine environment	host-associated	9726.ChIP.Pig.Colon.Rec.None.NAb.F5	0.5	32.842	749906	193	-117.258	9823	not provided	9726_ChIP_Pig_Colon_Rec_None_NAb_F5	not provided	20.5	rectum	colon mucosa	USA:CA: San Diego	TRUE	UCSD	FALSE	years	Decimal degrees	meters	9726	not applicable	Decimal degrees	gut metagenome	ChIP	pig	UBERON:gastrointestinal system	UBERON:colon	UBERON:colon mucosa	not provided	kg	FALSE	2022	not provided
14778.9726.ChIP.Pig.Colon.Rec.None.NAb.F6	ERX13312912	30387014	203438	14778.9726.ChIP.Pig.Colon.Rec.None.NAb	ERX13310236	139853	male	Host-associated	Animal	Animal (non-saline)	Animal distal gut (non-saline)	pig microbiome	livestock-associated habitat	intestine environment	host-associated	9726.ChIP.Pig.Colon.Rec.None.NAb.F6	0.5	32.842	749906	193	-117.258	9823	not provided	9726_ChIP_Pig_Colon_Rec_None_NAb_F6	not provided	20.5	rectum	colon mucosa	USA:CA: San Diego	TRUE	UCSD	FALSE	years	Decimal degrees	meters	9726	not applicable	Decimal degrees	gut metagenome	ChIP	pig	UBERON:gastrointestinal system	UBERON:colon	UBERON:colon mucosa	not provided	kg	FALSE	2022	not provided
14778.9726.Control.Pig.Colon.Rec.None.NAb.B3	ERX13312913	34852538	187186	14778.9726.Control.Pig.Colon.Rec.None.NAb	ERX13310237	113353	male	Host-associated	Animal	Animal (non-saline)	Animal distal gut (non-saline)	pig microbiome	livestock-associated habitat	intestine environment	host-associated	9726.Control.Pig.Colon.Rec.None.NAb.B3	0.5	32.842	749906	193	-117.258	9823	not provided	9726_Control_Pig_Colon_Rec_None_NAb_B3	not provided	20.5	rectum	colon mucosa	USA:CA: San Diego	TRUE	UCSD	FALSE	years	Decimal degrees	meters	9726	not applicable	Decimal degrees	gut metagenome	Control	pig	UBERON:gastrointestinal system	UBERON:colon	UBERON:colon mucosa	not provided	kg	FALSE	2022	not provided
14778.9726.Control.Pig.Colon.Rec.None.NAb.B4	ERX13312914	33365680	219288	14778.9726.Control.Pig.Colon.Rec.None.NAb	ERX13310237	113353	male	Host-associated	Animal	Animal (non-saline)	Animal distal gut (non-saline)	pig microbiome	livestock-associated habitat	intestine environment	host-associated	9726.Control.Pig.Colon.Rec.None.NAb.B4	0.5	32.842	749906	193	-117.258	9823	not provided	9726_Control_Pig_Colon_Rec_None_NAb_B4	not provided	20.5	rectum	colon mucosa	USA:CA: San Diego	TRUE	UCSD	FALSE	years	Decimal degrees	meters	9726	not applicable	Decimal degrees	gut metagenome	Control	pig	UBERON:gastrointestinal system	UBERON:colon	UBERON:colon mucosa	not provided	kg	FALSE	2022	not provided
14778.9726.MChIP.Pig.Colon.Rec.None.NAb.J7	ERX13312915	17420932	169128	14778.9726.MChIP.Pig.Colon.Rec.None.NAb	ERX13310238	19942	male	Host-associated	Animal	Animal (non-saline)	Animal distal gut (non-saline)	pig microbiome	livestock-associated habitat	intestine environment	host-associated	9726.MChIP.Pig.Colon.Rec.None.NAb.J7	0.5	32.842	749906	193	-117.258	9823	not provided	9726_MChIP_Pig_Colon_Rec_None_NAb_J7	not provided	20.5	rectum	colon mucosa	USA:CA: San Diego	TRUE	UCSD	FALSE	years	Decimal degrees	meters	9726	not applicable	Decimal degrees	gut metagenome	MChIP	pig	UBERON:gastrointestinal system	UBERON:colon	UBERON:colon mucosa	not provided	kg	FALSE	2022	not provided
14778.9726.MChIP.Pig.Colon.Rec.None.NAb.J8	ERX13312916	22639972	220608	14778.9726.MChIP.Pig.Colon.Rec.None.NAb	ERX13310238	19942	male	Host-associated	Animal	Animal (non-saline)	Animal distal gut (non-saline)	pig microbiome	livestock-associated habitat	intestine environment	host-associated	9726.MChIP.Pig.Colon.Rec.None.NAb.J8	0.5	32.842	749906	193	-117.258	9823	not provided	9726_MChIP_Pig_Colon_Rec_None_NAb_J8	not provided	20.5	rectum	colon mucosa	USA:CA: San Diego	TRUE	UCSD	FALSE	years	Decimal degrees	meters	9726	not applicable	Decimal degrees	gut metagenome	MChIP	pig	UBERON:gastrointestinal system	UBERON:colon	UBERON:colon mucosa	not provided	kg	FALSE	2022	not provided
14778.9726.MOL.Pig.Colon.Rec.None.NAb.B11	ERX13312917	4245694	130036	14778.9726.MOL.Pig.Colon.Rec.None.NAb	ERX13310239	22633	male	Host-associated	Animal	Animal (non-saline)	Animal distal gut (non-saline)	pig microbiome	livestock-associated habitat	intestine environment	host-associated	9726.MOL.Pig.Colon.Rec.None.NAb.B11	0.5	32.842	749906	200	-117.258	9823	not provided	9726_MOL_Pig_Colon_Rec_None_NAb_B11	not provided	20.5	rectum	colon mucosa	USA:CA: San Diego	TRUE	UCSD	FALSE	years	Decimal degrees	meters	9726	not applicable	Decimal degrees	gut metagenome	MOL	pig	UBERON:gastrointestinal system	UBERON:colon	UBERON:colon mucosa	not provided	kg	FALSE	2022	not provided
14778.9726.MOL.Pig.Colon.Rec.None.NAb.B12	ERX13312918	4833480	153694	14778.9726.MOL.Pig.Colon.Rec.None.NAb	ERX13310239	22633	male	Host-associated	Animal	Animal (non-saline)	Animal distal gut (non-saline)	pig microbiome	livestock-associated habitat	intestine environment	host-associated	9726.MOL.Pig.Colon.Rec.None.NAb.B12	0.5	32.842	749906	201	-117.258	9823	not provided	9726_MOL_Pig_Colon_Rec_None_NAb_B12	not provided	20.5	rectum	colon mucosa	USA:CA: San Diego	TRUE	UCSD	FALSE	years	Decimal degrees	meters	9726	not applicable	Decimal degrees	gut metagenome	MOL	pig	UBERON:gastrointestinal system	UBERON:colon	UBERON:colon mucosa	not provided	kg	FALSE	2022	not provided
14778.9726.NEB.Pig.Colon.Rec.None.NAb.J19	ERX13312919	17398848	89488	14778.9726.NEB.Pig.Colon.Rec.None.NAb	ERX13310240	149687	male	Host-associated	Animal	Animal (non-saline)	Animal distal gut (non-saline)	pig microbiome	livestock-associated habitat	intestine environment	host-associated	9726.NEB.Pig.Colon.Rec.None.NAb.J19	0.5	32.842	749906	260	-117.258	9823	not provided	9726_NEB_Pig_Colon_Rec_None_NAb_J19	not provided	20.5	rectum	colon mucosa	USA:CA: San Diego	TRUE	UCSD	FALSE	years	Decimal degrees	meters	9726	not applicable	Decimal degrees	gut metagenome	NEB	pig	UBERON:gastrointestinal system	UBERON:colon	UBERON:colon mucosa	not provided	kg	FALSE	2022	not provided
14778.9726.NEB.Pig.Colon.Rec.None.NAb.J20	ERX13312920	23633738	120616	14778.9726.NEB.Pig.Colon.Rec.None.NAb	ERX13310240	149687	male	Host-associated	Animal	Animal (non-saline)	Animal distal gut (non-saline)	pig microbiome	livestock-associated habitat	intestine environment	host-associated	9726.NEB.Pig.Colon.Rec.None.NAb.J20	0.5	32.842	749906	261	-117.258	9823	not provided	9726_NEB_Pig_Colon_Rec_None_NAb_J20	not provided	20.5	rectum	colon mucosa	USA:CA: San Diego	TRUE	UCSD	FALSE	years	Decimal degrees	meters	9726	not applicable	Decimal degrees	gut metagenome	NEB	pig	UBERON:gastrointestinal system	UBERON:colon	UBERON:colon mucosa	not provided	kg	FALSE	2022	not provided
14778.9726.QIA.Pig.Colon.Rec.None.NAb.J13	ERX13312921	4635962	94032	14778.9726.QIA.Pig.Colon.Rec.None.NAb	ERX13310241	19933	male	Host-associated	Animal	Animal (non-saline)	Animal distal gut (non-saline)	pig microbiome	livestock-associated habitat	intestine environment	host-associated	9726.QIA.Pig.Colon.Rec.None.NAb.J13	0.5	32.842	749906	220	-117.258	9823	not provided	9726_QIA_Pig_Colon_Rec_None_NAb_J13	not provided	20.5	rectum	colon mucosa	USA:CA: San Diego	TRUE	UCSD	FALSE	years	Decimal degrees	meters	9726	not applicable	Decimal degrees	gut metagenome	QIA	pig	UBERON:gastrointestinal system	UBERON:colon	UBERON:colon mucosa	not provided	kg	FALSE	2022	not provided
14778.9726.QIA.Pig.Colon.Rec.None.NAb.J14	ERX13312922	3191046	66088	14778.9726.QIA.Pig.Colon.Rec.None.NAb	ERX13310241	19933	male	Host-associated	Animal	Animal (non-saline)	Animal distal gut (non-saline)	pig microbiome	livestock-associated habitat	intestine environment	host-associated	9726.QIA.Pig.Colon.Rec.None.NAb.J14	0.5	32.842	749906	221	-117.258	9823	not provided	9726_QIA_Pig_Colon_Rec_None_NAb_J14	not provided	20.5	rectum	colon mucosa	USA:CA: San Diego	TRUE	UCSD	FALSE	years	Decimal degrees	meters	9726	not applicable	Decimal degrees	gut metagenome	QIA	pig	UBERON:gastrointestinal system	UBERON:colon	UBERON:colon mucosa	not provided	kg	FALSE	2022	not provided
14778.9726.ZYM.Pig.Colon.Rec.None.NAb.B17	ERX13312923	770958	595740	14778.9726.ZYM.Pig.Colon.Rec.None.NAb	ERX13310242	6000	male	Host-associated	Animal	Animal (non-saline)	Animal distal gut (non-saline)	pig microbiome	livestock-associated habitat	intestine environment	host-associated	9726.ZYM.Pig.Colon.Rec.None.NAb.B17	0.5	32.842	749906	240	-117.258	9823	not provided	9726_ZYM_Pig_Colon_Rec_None_NAb_B17	not provided	20.5	rectum	colon mucosa	USA:CA: San Diego	TRUE	UCSD	FALSE	years	Decimal degrees	meters	9726	not applicable	Decimal degrees	gut metagenome	ZYM	pig	UBERON:gastrointestinal system	UBERON:colon	UBERON:colon mucosa	not provided	kg	FALSE	2022	not provided
14778.9726.ZYM.Pig.Colon.Rec.None.NAb.B18	ERX13312924	508352	256426	14778.9726.ZYM.Pig.Colon.Rec.None.NAb	ERX13310242	6000	male	Host-associated	Animal	Animal (non-saline)	Animal distal gut (non-saline)	pig microbiome	livestock-associated habitat	intestine environment	host-associated	9726.ZYM.Pig.Colon.Rec.None.NAb.B18	0.5	32.842	749906	241	-117.258	9823	not provided	9726_ZYM_Pig_Colon_Rec_None_NAb_B18	not provided	20.5	rectum	colon mucosa	USA:CA: San Diego	TRUE	UCSD	FALSE	years	Decimal degrees	meters	9726	not applicable	Decimal degrees	gut metagenome	ZYM	pig	UBERON:gastrointestinal system	UBERON:colon	UBERON:colon mucosa	not provided	kg	FALSE	2022	not provided
14778.9728.ChIP.Pig.Colon.Rec.None.NAb.H5	ERX13312925	20122024	123298	14778.9728.ChIP.Pig.Colon.Rec.None.NAb	ERX13310243	31259	male	Host-associated	Animal	Animal (non-saline)	Animal distal gut (non-saline)	pig microbiome	livestock-associated habitat	intestine environment	host-associated	9728.ChIP.Pig.Colon.Rec.None.NAb.H5	0.5	32.842	749906	193	-117.258	9823	not provided	9728_ChIP_Pig_Colon_Rec_None_NAb_H5	not provided	20.5	rectum	colon mucosa	USA:CA: San Diego	TRUE	UCSD	FALSE	years	Decimal degrees	meters	9728	not applicable	Decimal degrees	gut metagenome	ChIP	pig	UBERON:gastrointestinal system	UBERON:colon	UBERON:colon mucosa	not provided	kg	FALSE	2022	not provided
14778.9728.ChIP.Pig.Colon.Rec.None.NAb.H6	ERX13312926	28866178	179418	14778.9728.ChIP.Pig.Colon.Rec.None.NAb	ERX13310243	31259	male	Host-associated	Animal	Animal (non-saline)	Animal distal gut (non-saline)	pig microbiome	livestock-associated habitat	intestine environment	host-associated	9728.ChIP.Pig.Colon.Rec.None.NAb.H6	0.5	32.842	749906	193	-117.258	9823	not provided	9728_ChIP_Pig_Colon_Rec_None_NAb_H6	not provided	20.5	rectum	colon mucosa	USA:CA: San Diego	TRUE	UCSD	FALSE	years	Decimal degrees	meters	9728	not applicable	Decimal degrees	gut metagenome	ChIP	pig	UBERON:gastrointestinal system	UBERON:colon	UBERON:colon mucosa	not provided	kg	FALSE	2022	not provided
14778.9728.Control.Pig.Colon.Rec.None.NAb.D3	ERX13312927	34772720	193184	14778.9728.Control.Pig.Colon.Rec.None.NAb	ERX13310244	45317	male	Host-associated	Animal	Animal (non-saline)	Animal distal gut (non-saline)	pig microbiome	livestock-associated habitat	intestine environment	host-associated	9728.Control.Pig.Colon.Rec.None.NAb.D3	0.5	32.842	749906	193	-117.258	9823	not provided	9728_Control_Pig_Colon_Rec_None_NAb_D3	not provided	20.5	rectum	colon mucosa	USA:CA: San Diego	TRUE	UCSD	FALSE	years	Decimal degrees	meters	9728	not applicable	Decimal degrees	gut metagenome	Control	pig	UBERON:gastrointestinal system	UBERON:colon	UBERON:colon mucosa	not provided	kg	FALSE	2022	not provided
14778.9728.Control.Pig.Colon.Rec.None.NAb.D4	ERX13312928	37474460	215894	14778.9728.Control.Pig.Colon.Rec.None.NAb	ERX13310244	45317	male	Host-associated	Animal	Animal (non-saline)	Animal distal gut (non-saline)	pig microbiome	livestock-associated habitat	intestine environment	host-associated	9728.Control.Pig.Colon.Rec.None.NAb.D4	0.5	32.842	749906	193	-117.258	9823	not provided	9728_Control_Pig_Colon_Rec_None_NAb_D4	not provided	20.5	rectum	colon mucosa	USA:CA: San Diego	TRUE	UCSD	FALSE	years	Decimal degrees	meters	9728	not applicable	Decimal degrees	gut metagenome	Control	pig	UBERON:gastrointestinal system	UBERON:colon	UBERON:colon mucosa	not provided	kg	FALSE	2022	not provided
14778.9728.MChIP.Pig.Colon.Rec.None.NAb.L7	ERX13312929	22956640	186210	14778.9728.MChIP.Pig.Colon.Rec.None.NAb	ERX13310245	4846	male	Host-associated	Animal	Animal (non-saline)	Animal distal gut (non-saline)	pig microbiome	livestock-associated habitat	intestine environment	host-associated	9728.MChIP.Pig.Colon.Rec.None.NAb.L7	0.5	32.842	749906	193	-117.258	9823	not provided	9728_MChIP_Pig_Colon_Rec_None_NAb_L7	not provided	20.5	rectum	colon mucosa	USA:CA: San Diego	TRUE	UCSD	FALSE	years	Decimal degrees	meters	9728	not applicable	Decimal degrees	gut metagenome	MChIP	pig	UBERON:gastrointestinal system	UBERON:colon	UBERON:colon mucosa	not provided	kg	FALSE	2022	not provided
14778.9728.MChIP.Pig.Colon.Rec.None.NAb.L8	ERX13312930	26487630	210460	14778.9728.MChIP.Pig.Colon.Rec.None.NAb	ERX13310245	4846	male	Host-associated	Animal	Animal (non-saline)	Animal distal gut (non-saline)	pig microbiome	livestock-associated habitat	intestine environment	host-associated	9728.MChIP.Pig.Colon.Rec.None.NAb.L8	0.5	32.842	749906	193	-117.258	9823	not provided	9728_MChIP_Pig_Colon_Rec_None_NAb_L8	not provided	20.5	rectum	colon mucosa	USA:CA: San Diego	TRUE	UCSD	FALSE	years	Decimal degrees	meters	9728	not applicable	Decimal degrees	gut metagenome	MChIP	pig	UBERON:gastrointestinal system	UBERON:colon	UBERON:colon mucosa	not provided	kg	FALSE	2022	not provided
14778.9728.MOL.Pig.Colon.Rec.None.NAb.D11	ERX13312931	5804382	62748	14778.9728.MOL.Pig.Colon.Rec.None.NAb	ERX13310246	2432	male	Host-associated	Animal	Animal (non-saline)	Animal distal gut (non-saline)	pig microbiome	livestock-associated habitat	intestine environment	host-associated	9728.MOL.Pig.Colon.Rec.None.NAb.D11	0.5	32.842	749906	202	-117.258	9823	not provided	9728_MOL_Pig_Colon_Rec_None_NAb_D11	not provided	20.5	rectum	colon mucosa	USA:CA: San Diego	TRUE	UCSD	FALSE	years	Decimal degrees	meters	9728	not applicable	Decimal degrees	gut metagenome	MOL	pig	UBERON:gastrointestinal system	UBERON:colon	UBERON:colon mucosa	not provided	kg	FALSE	2022	not provided
14778.9728.MOL.Pig.Colon.Rec.None.NAb.D12	ERX13312932	6456214	516108	14778.9728.MOL.Pig.Colon.Rec.None.NAb	ERX13310246	2432	male	Host-associated	Animal	Animal (non-saline)	Animal distal gut (non-saline)	pig microbiome	livestock-associated habitat	intestine environment	host-associated	9728.MOL.Pig.Colon.Rec.None.NAb.D12	0.5	32.842	749906	203	-117.258	9823	not provided	9728_MOL_Pig_Colon_Rec_None_NAb_D12	not provided	20.5	rectum	colon mucosa	USA:CA: San Diego	TRUE	UCSD	FALSE	years	Decimal degrees	meters	9728	not applicable	Decimal degrees	gut metagenome	MOL	pig	UBERON:gastrointestinal system	UBERON:colon	UBERON:colon mucosa	not provided	kg	FALSE	2022	not provided
14778.9728.NEB.Pig.Colon.Rec.None.NAb.L19	ERX13312933	16959208	75710	14778.9728.NEB.Pig.Colon.Rec.None.NAb	ERX13310247	39669	male	Host-associated	Animal	Animal (non-saline)	Animal distal gut (non-saline)	pig microbiome	livestock-associated habitat	intestine environment	host-associated	9728.NEB.Pig.Colon.Rec.None.NAb.L19	0.5	32.842	749906	262	-117.258	9823	not provided	9728_NEB_Pig_Colon_Rec_None_NAb_L19	not provided	20.5	rectum	colon mucosa	USA:CA: San Diego	TRUE	UCSD	FALSE	years	Decimal degrees	meters	9728	not applicable	Decimal degrees	gut metagenome	NEB	pig	UBERON:gastrointestinal system	UBERON:colon	UBERON:colon mucosa	not provided	kg	FALSE	2022	not provided
14778.9728.NEB.Pig.Colon.Rec.None.NAb.L20	ERX13312934	19150090	90308	14778.9728.NEB.Pig.Colon.Rec.None.NAb	ERX13310247	39669	male	Host-associated	Animal	Animal (non-saline)	Animal distal gut (non-saline)	pig microbiome	livestock-associated habitat	intestine environment	host-associated	9728.NEB.Pig.Colon.Rec.None.NAb.L20	0.5	32.842	749906	263	-117.258	9823	not provided	9728_NEB_Pig_Colon_Rec_None_NAb_L20	not provided	20.5	rectum	colon mucosa	USA:CA: San Diego	TRUE	UCSD	FALSE	years	Decimal degrees	meters	9728	not applicable	Decimal degrees	gut metagenome	NEB	pig	UBERON:gastrointestinal system	UBERON:colon	UBERON:colon mucosa	not provided	kg	FALSE	2022	not provided
14778.9728.QIA.Pig.Colon.Rec.None.NAb.L13	ERX13312935	4495380	210498	14778.9728.QIA.Pig.Colon.Rec.None.NAb	ERX13310248	8491	male	Host-associated	Animal	Animal (non-saline)	Animal distal gut (non-saline)	pig microbiome	livestock-associated habitat	intestine environment	host-associated	9728.QIA.Pig.Colon.Rec.None.NAb.L13	0.5	32.842	749906	222	-117.258	9823	not provided	9728_QIA_Pig_Colon_Rec_None_NAb_L13	not provided	20.5	rectum	colon mucosa	USA:CA: San Diego	TRUE	UCSD	FALSE	years	Decimal degrees	meters	9728	not applicable	Decimal degrees	gut metagenome	QIA	pig	UBERON:gastrointestinal system	UBERON:colon	UBERON:colon mucosa	not provided	kg	FALSE	2022	not provided
14778.9728.QIA.Pig.Colon.Rec.None.NAb.L14	ERX13312936	3941922	41372	14778.9728.QIA.Pig.Colon.Rec.None.NAb	ERX13310248	8491	male	Host-associated	Animal	Animal (non-saline)	Animal distal gut (non-saline)	pig microbiome	livestock-associated habitat	intestine environment	host-associated	9728.QIA.Pig.Colon.Rec.None.NAb.L14	0.5	32.842	749906	223	-117.258	9823	not provided	9728_QIA_Pig_Colon_Rec_None_NAb_L14	not provided	20.5	rectum	colon mucosa	USA:CA: San Diego	TRUE	UCSD	FALSE	years	Decimal degrees	meters	9728	not applicable	Decimal degrees	gut metagenome	QIA	pig	UBERON:gastrointestinal system	UBERON:colon	UBERON:colon mucosa	not provided	kg	FALSE	2022	not provided
14778.9728.ZYM.Pig.Colon.Rec.None.NAb.D17	ERX13312937	298840	147000	14778.9728.ZYM.Pig.Colon.Rec.None.NAb	ERX13310249	2537	male	Host-associated	Animal	Animal (non-saline)	Animal distal gut (non-saline)	pig microbiome	livestock-associated habitat	intestine environment	host-associated	9728.ZYM.Pig.Colon.Rec.None.NAb.D17	0.5	32.842	749906	242	-117.258	9823	not provided	9728_ZYM_Pig_Colon_Rec_None_NAb_D17	not provided	20.5	rectum	colon mucosa	USA:CA: San Diego	TRUE	UCSD	FALSE	years	Decimal degrees	meters	9728	not applicable	Decimal degrees	gut metagenome	ZYM	pig	UBERON:gastrointestinal system	UBERON:colon	UBERON:colon mucosa	not provided	kg	FALSE	2022	not provided
14778.9728.ZYM.Pig.Colon.Rec.None.NAb.D18	ERX13312938	1684582	1484832	14778.9728.ZYM.Pig.Colon.Rec.None.NAb	ERX13310249	2537	male	Host-associated	Animal	Animal (non-saline)	Animal distal gut (non-saline)	pig microbiome	livestock-associated habitat	intestine environment	host-associated	9728.ZYM.Pig.Colon.Rec.None.NAb.D18	0.5	32.842	749906	243	-117.258	9823	not provided	9728_ZYM_Pig_Colon_Rec_None_NAb_D18	not provided	20.5	rectum	colon mucosa	USA:CA: San Diego	TRUE	UCSD	FALSE	years	Decimal degrees	meters	9728	not applicable	Decimal degrees	gut metagenome	ZYM	pig	UBERON:gastrointestinal system	UBERON:colon	UBERON:colon mucosa	not provided	kg	FALSE	2022	not provided
14778.9729.ChIP.Pig.Colon.Rec.None.Ab.H3	ERX13312939	28607894	172946	14778.9729.ChIP.Pig.Colon.Rec.None.Ab	ERX13310250	45606	male	Host-associated	Animal	Animal (non-saline)	Animal distal gut (non-saline)	pig microbiome	livestock-associated habitat	intestine environment	host-associated	9729.ChIP.Pig.Colon.Rec.None.Ab.H3	0.5	32.842	749906	193	-117.258	9823	not provided	9729_ChIP_Pig_Colon_Rec_None_Ab_H3	not provided	23	rectum	colon mucosa	USA:CA: San Diego	TRUE	UCSD	TRUE	years	Decimal degrees	meters	9729	not applicable	Decimal degrees	gut metagenome	ChIP	pig	UBERON:gastrointestinal system	UBERON:colon	UBERON:colon mucosa	not provided	kg	TRUE	2022	not provided
14778.9729.ChIP.Pig.Colon.Rec.None.Ab.H4	ERX13312940	38740396	242966	14778.9729.ChIP.Pig.Colon.Rec.None.Ab	ERX13310250	45606	male	Host-associated	Animal	Animal (non-saline)	Animal distal gut (non-saline)	pig microbiome	livestock-associated habitat	intestine environment	host-associated	9729.ChIP.Pig.Colon.Rec.None.Ab.H4	0.5	32.842	749906	193	-117.258	9823	not provided	9729_ChIP_Pig_Colon_Rec_None_Ab_H4	not provided	23	rectum	colon mucosa	USA:CA: San Diego	TRUE	UCSD	TRUE	years	Decimal degrees	meters	9729	not applicable	Decimal degrees	gut metagenome	ChIP	pig	UBERON:gastrointestinal system	UBERON:colon	UBERON:colon mucosa	not provided	kg	TRUE	2022	not provided
14778.9729.Control.Pig.Colon.Rec.None.Ab.D1	ERX13312941	39338900	225374	14778.9729.Control.Pig.Colon.Rec.None.Ab	ERX13310251	252865	male	Host-associated	Animal	Animal (non-saline)	Animal distal gut (non-saline)	pig microbiome	livestock-associated habitat	intestine environment	host-associated	9729.Control.Pig.Colon.Rec.None.Ab.D1	0.5	32.842	749906	193	-117.258	9823	not provided	9729_Control_Pig_Colon_Rec_None_Ab_D1	not provided	23	rectum	colon mucosa	USA:CA: San Diego	TRUE	UCSD	TRUE	years	Decimal degrees	meters	9729	not applicable	Decimal degrees	gut metagenome	Control	pig	UBERON:gastrointestinal system	UBERON:colon	UBERON:colon mucosa	not provided	kg	TRUE	2022	not provided
14778.9729.Control.Pig.Colon.Rec.None.Ab.D2	ERX13312942	28714910	162512	14778.9729.Control.Pig.Colon.Rec.None.Ab	ERX13310251	252865	male	Host-associated	Animal	Animal (non-saline)	Animal distal gut (non-saline)	pig microbiome	livestock-associated habitat	intestine environment	host-associated	9729.Control.Pig.Colon.Rec.None.Ab.D2	0.5	32.842	749906	193	-117.258	9823	not provided	9729_Control_Pig_Colon_Rec_None_Ab_D2	not provided	23	rectum	colon mucosa	USA:CA: San Diego	TRUE	UCSD	TRUE	years	Decimal degrees	meters	9729	not applicable	Decimal degrees	gut metagenome	Control	pig	UBERON:gastrointestinal system	UBERON:colon	UBERON:colon mucosa	not provided	kg	TRUE	2022	not provided
14778.9729.MChIP.Pig.Colon.Rec.None.Ab.L5	ERX13312943	5205988	81570	14778.9729.MChIP.Pig.Colon.Rec.None.Ab	ERX13310252	10227	male	Host-associated	Animal	Animal (non-saline)	Animal distal gut (non-saline)	pig microbiome	livestock-associated habitat	intestine environment	host-associated	9729.MChIP.Pig.Colon.Rec.None.Ab.L5	0.5	32.842	749906	193	-117.258	9823	not provided	9729_MChIP_Pig_Colon_Rec_None_Ab_L5	not provided	23	rectum	colon mucosa	USA:CA: San Diego	TRUE	UCSD	TRUE	years	Decimal degrees	meters	9729	not applicable	Decimal degrees	gut metagenome	MChIP	pig	UBERON:gastrointestinal system	UBERON:colon	UBERON:colon mucosa	not provided	kg	TRUE	2022	not provided
14778.9729.MChIP.Pig.Colon.Rec.None.Ab.L6	ERX13312944	4787094	76838	14778.9729.MChIP.Pig.Colon.Rec.None.Ab	ERX13310252	10227	male	Host-associated	Animal	Animal (non-saline)	Animal distal gut (non-saline)	pig microbiome	livestock-associated habitat	intestine environment	host-associated	9729.MChIP.Pig.Colon.Rec.None.Ab.L6	0.5	32.842	749906	193	-117.258	9823	not provided	9729_MChIP_Pig_Colon_Rec_None_Ab_L6	not provided	23	rectum	colon mucosa	USA:CA: San Diego	TRUE	UCSD	TRUE	years	Decimal degrees	meters	9729	not applicable	Decimal degrees	gut metagenome	MChIP	pig	UBERON:gastrointestinal system	UBERON:colon	UBERON:colon mucosa	not provided	kg	TRUE	2022	not provided
14778.9729.MOL.Pig.Colon.Rec.None.Ab.D10	ERX13312945	2576436	93912	14778.9729.MOL.Pig.Colon.Rec.None.Ab	ERX13310253	15832	male	Host-associated	Animal	Animal (non-saline)	Animal distal gut (non-saline)	pig microbiome	livestock-associated habitat	intestine environment	host-associated	9729.MOL.Pig.Colon.Rec.None.Ab.D10	0.5	32.842	749906	193	-117.258	9823	not provided	9729_MOL_Pig_Colon_Rec_None_Ab_D10	not provided	23	rectum	colon mucosa	USA:CA: San Diego	TRUE	UCSD	TRUE	years	Decimal degrees	meters	9729	not applicable	Decimal degrees	gut metagenome	MOL	pig	UBERON:gastrointestinal system	UBERON:colon	UBERON:colon mucosa	not provided	kg	TRUE	2022	not provided
14778.9729.MOL.Pig.Colon.Rec.None.Ab.D9	ERX13312946	2546322	97398	14778.9729.MOL.Pig.Colon.Rec.None.Ab	ERX13310253	15832	male	Host-associated	Animal	Animal (non-saline)	Animal distal gut (non-saline)	pig microbiome	livestock-associated habitat	intestine environment	host-associated	9729.MOL.Pig.Colon.Rec.None.Ab.D9	0.5	32.842	749906	193	-117.258	9823	not provided	9729_MOL_Pig_Colon_Rec_None_Ab_D9	not provided	23	rectum	colon mucosa	USA:CA: San Diego	TRUE	UCSD	TRUE	years	Decimal degrees	meters	9729	not applicable	Decimal degrees	gut metagenome	MOL	pig	UBERON:gastrointestinal system	UBERON:colon	UBERON:colon mucosa	not provided	kg	TRUE	2022	not provided
14778.9729.NEB.Pig.Colon.Rec.None.Ab.L17	ERX13312947	26609408	137022	14778.9729.NEB.Pig.Colon.Rec.None.Ab	ERX13310254	34801	male	Host-associated	Animal	Animal (non-saline)	Animal distal gut (non-saline)	pig microbiome	livestock-associated habitat	intestine environment	host-associated	9729.NEB.Pig.Colon.Rec.None.Ab.L17	0.5	32.842	749906	246	-117.258	9823	not provided	9729_NEB_Pig_Colon_Rec_None_Ab_L17	not provided	23	rectum	colon mucosa	USA:CA: San Diego	TRUE	UCSD	TRUE	years	Decimal degrees	meters	9729	not applicable	Decimal degrees	gut metagenome	NEB	pig	UBERON:gastrointestinal system	UBERON:colon	UBERON:colon mucosa	not provided	kg	TRUE	2022	not provided
14778.9729.NEB.Pig.Colon.Rec.None.Ab.L18	ERX13312948	26569382	128730	14778.9729.NEB.Pig.Colon.Rec.None.Ab	ERX13310254	34801	male	Host-associated	Animal	Animal (non-saline)	Animal distal gut (non-saline)	pig microbiome	livestock-associated habitat	intestine environment	host-associated	9729.NEB.Pig.Colon.Rec.None.Ab.L18	0.5	32.842	749906	247	-117.258	9823	not provided	9729_NEB_Pig_Colon_Rec_None_Ab_L18	not provided	23	rectum	colon mucosa	USA:CA: San Diego	TRUE	UCSD	TRUE	years	Decimal degrees	meters	9729	not applicable	Decimal degrees	gut metagenome	NEB	pig	UBERON:gastrointestinal system	UBERON:colon	UBERON:colon mucosa	not provided	kg	TRUE	2022	not provided
14778.9729.QIA.Pig.Colon.Rec.None.Ab.L11	ERX13312949	2557030	21204	14778.9729.QIA.Pig.Colon.Rec.None.Ab	ERX13310255	14058	male	Host-associated	Animal	Animal (non-saline)	Animal distal gut (non-saline)	pig microbiome	livestock-associated habitat	intestine environment	host-associated	9729.QIA.Pig.Colon.Rec.None.Ab.L11	0.5	32.842	749906	206	-117.258	9823	not provided	9729_QIA_Pig_Colon_Rec_None_Ab_L11	not provided	23	rectum	colon mucosa	USA:CA: San Diego	TRUE	UCSD	TRUE	years	Decimal degrees	meters	9729	not applicable	Decimal degrees	gut metagenome	QIA	pig	UBERON:gastrointestinal system	UBERON:colon	UBERON:colon mucosa	not provided	kg	TRUE	2022	not provided
14778.9729.QIA.Pig.Colon.Rec.None.Ab.L12	ERX13312950	2582220	33828	14778.9729.QIA.Pig.Colon.Rec.None.Ab	ERX13310255	14058	male	Host-associated	Animal	Animal (non-saline)	Animal distal gut (non-saline)	pig microbiome	livestock-associated habitat	intestine environment	host-associated	9729.QIA.Pig.Colon.Rec.None.Ab.L12	0.5	32.842	749906	207	-117.258	9823	not provided	9729_QIA_Pig_Colon_Rec_None_Ab_L12	not provided	23	rectum	colon mucosa	USA:CA: San Diego	TRUE	UCSD	TRUE	years	Decimal degrees	meters	9729	not applicable	Decimal degrees	gut metagenome	QIA	pig	UBERON:gastrointestinal system	UBERON:colon	UBERON:colon mucosa	not provided	kg	TRUE	2022	not provided
14778.9729.ZYM.Pig.Colon.Rec.None.Ab.D15	ERX13312951	1389162	1032450	14778.9729.ZYM.Pig.Colon.Rec.None.Ab	ERX13310256	2777	male	Host-associated	Animal	Animal (non-saline)	Animal distal gut (non-saline)	pig microbiome	livestock-associated habitat	intestine environment	host-associated	9729.ZYM.Pig.Colon.Rec.None.Ab.D15	0.5	32.842	749906	226	-117.258	9823	not provided	9729_ZYM_Pig_Colon_Rec_None_Ab_D15	not provided	23	rectum	colon mucosa	USA:CA: San Diego	TRUE	UCSD	TRUE	years	Decimal degrees	meters	9729	not applicable	Decimal degrees	gut metagenome	ZYM	pig	UBERON:gastrointestinal system	UBERON:colon	UBERON:colon mucosa	not provided	kg	TRUE	2022	not provided
14778.9729.ZYM.Pig.Colon.Rec.None.Ab.D16	ERX13312952	146768	65278	14778.9729.ZYM.Pig.Colon.Rec.None.Ab	ERX13310256	2777	male	Host-associated	Animal	Animal (non-saline)	Animal distal gut (non-saline)	pig microbiome	livestock-associated habitat	intestine environment	host-associated	9729.ZYM.Pig.Colon.Rec.None.Ab.D16	0.5	32.842	749906	227	-117.258	9823	not provided	9729_ZYM_Pig_Colon_Rec_None_Ab_D16	not provided	23	rectum	colon mucosa	USA:CA: San Diego	TRUE	UCSD	TRUE	years	Decimal degrees	meters	9729	not applicable	Decimal degrees	gut metagenome	ZYM	pig	UBERON:gastrointestinal system	UBERON:colon	UBERON:colon mucosa	not provided	kg	TRUE	2022	not provided
14778.9736.ChIP.Pig.Colon.Rec.None.NAb.D5	ERX13312953	23662460	170294	14778.9736.ChIP.Pig.Colon.Rec.None.NAb	ERX13310257	154064	female	Host-associated	Animal	Animal (non-saline)	Animal distal gut (non-saline)	pig microbiome	livestock-associated habitat	intestine environment	host-associated	9736.ChIP.Pig.Colon.Rec.None.NAb.D5	0.5	32.842	749906	193	-117.258	9823	not provided	9736_ChIP_Pig_Colon_Rec_None_NAb_D5	not provided	23	rectum	colon mucosa	USA:CA: San Diego	TRUE	UCSD	FALSE	years	Decimal degrees	meters	9736	not applicable	Decimal degrees	gut metagenome	ChIP	pig	UBERON:gastrointestinal system	UBERON:colon	UBERON:colon mucosa	not provided	kg	FALSE	2022	not provided
14778.9736.ChIP.Pig.Colon.Rec.None.NAb.D6	ERX13312954	29499432	217050	14778.9736.ChIP.Pig.Colon.Rec.None.NAb	ERX13310257	154064	female	Host-associated	Animal	Animal (non-saline)	Animal distal gut (non-saline)	pig microbiome	livestock-associated habitat	intestine environment	host-associated	9736.ChIP.Pig.Colon.Rec.None.NAb.D6	0.5	32.842	749906	193	-117.258	9823	not provided	9736_ChIP_Pig_Colon_Rec_None_NAb_D6	not provided	23	rectum	colon mucosa	USA:CA: San Diego	TRUE	UCSD	FALSE	years	Decimal degrees	meters	9736	not applicable	Decimal degrees	gut metagenome	ChIP	pig	UBERON:gastrointestinal system	UBERON:colon	UBERON:colon mucosa	not provided	kg	FALSE	2022	not provided
14778.9736.Control.Pig.Colon.Rec.None.NAb.P1	ERX13312955	33346902	207378	14778.9736.Control.Pig.Colon.Rec.None.NAb	ERX13310258	50236	female	Host-associated	Animal	Animal (non-saline)	Animal distal gut (non-saline)	pig microbiome	livestock-associated habitat	intestine environment	host-associated	9736.Control.Pig.Colon.Rec.None.NAb.P1	0.5	32.842	749906	193	-117.258	9823	not provided	9736_Control_Pig_Colon_Rec_None_NAb_P1	not provided	23	rectum	colon mucosa	USA:CA: San Diego	TRUE	UCSD	FALSE	years	Decimal degrees	meters	9736	not applicable	Decimal degrees	gut metagenome	Control	pig	UBERON:gastrointestinal system	UBERON:colon	UBERON:colon mucosa	not provided	kg	FALSE	2022	not provided
14778.9736.Control.Pig.Colon.Rec.None.NAb.P2	ERX13312956	30815560	196638	14778.9736.Control.Pig.Colon.Rec.None.NAb	ERX13310258	50236	female	Host-associated	Animal	Animal (non-saline)	Animal distal gut (non-saline)	pig microbiome	livestock-associated habitat	intestine environment	host-associated	9736.Control.Pig.Colon.Rec.None.NAb.P2	0.5	32.842	749906	193	-117.258	9823	not provided	9736_Control_Pig_Colon_Rec_None_NAb_P2	not provided	23	rectum	colon mucosa	USA:CA: San Diego	TRUE	UCSD	FALSE	years	Decimal degrees	meters	9736	not applicable	Decimal degrees	gut metagenome	Control	pig	UBERON:gastrointestinal system	UBERON:colon	UBERON:colon mucosa	not provided	kg	FALSE	2022	not provided
14778.9736.MChIP.Pig.Colon.Rec.None.NAb.H7	ERX13312957	30506164	297808	14778.9736.MChIP.Pig.Colon.Rec.None.NAb	ERX13310259	86984	female	Host-associated	Animal	Animal (non-saline)	Animal distal gut (non-saline)	pig microbiome	livestock-associated habitat	intestine environment	host-associated	9736.MChIP.Pig.Colon.Rec.None.NAb.H7	0.5	32.842	749906	193	-117.258	9823	not provided	9736_MChIP_Pig_Colon_Rec_None_NAb_H7	not provided	23	rectum	colon mucosa	USA:CA: San Diego	TRUE	UCSD	FALSE	years	Decimal degrees	meters	9736	not applicable	Decimal degrees	gut metagenome	MChIP	pig	UBERON:gastrointestinal system	UBERON:colon	UBERON:colon mucosa	not provided	kg	FALSE	2022	not provided
14778.9736.MChIP.Pig.Colon.Rec.None.NAb.H8	ERX13312958	26581274	270328	14778.9736.MChIP.Pig.Colon.Rec.None.NAb	ERX13310259	86984	female	Host-associated	Animal	Animal (non-saline)	Animal distal gut (non-saline)	pig microbiome	livestock-associated habitat	intestine environment	host-associated	9736.MChIP.Pig.Colon.Rec.None.NAb.H8	0.5	32.842	749906	193	-117.258	9823	not provided	9736_MChIP_Pig_Colon_Rec_None_NAb_H8	not provided	23	rectum	colon mucosa	USA:CA: San Diego	TRUE	UCSD	FALSE	years	Decimal degrees	meters	9736	not applicable	Decimal degrees	gut metagenome	MChIP	pig	UBERON:gastrointestinal system	UBERON:colon	UBERON:colon mucosa	not provided	kg	FALSE	2022	not provided
14778.9736.MOL.Pig.Colon.Rec.None.NAb.P10	ERX13312959	2306404	394202	14778.9736.MOL.Pig.Colon.Rec.None.NAb	ERX13310260	107923	female	Host-associated	Animal	Animal (non-saline)	Animal distal gut (non-saline)	pig microbiome	livestock-associated habitat	intestine environment	host-associated	9736.MOL.Pig.Colon.Rec.None.NAb.P10	0.5	32.842	749906	199	-117.258	9823	not provided	9736_MOL_Pig_Colon_Rec_None_NAb_P10	not provided	23	rectum	colon mucosa	USA:CA: San Diego	TRUE	UCSD	FALSE	years	Decimal degrees	meters	9736	not applicable	Decimal degrees	gut metagenome	MOL	pig	UBERON:gastrointestinal system	UBERON:colon	UBERON:colon mucosa	not provided	kg	FALSE	2022	not provided
14778.9736.MOL.Pig.Colon.Rec.None.NAb.P9	ERX13312960	2583718	1218658	14778.9736.MOL.Pig.Colon.Rec.None.NAb	ERX13310260	107923	female	Host-associated	Animal	Animal (non-saline)	Animal distal gut (non-saline)	pig microbiome	livestock-associated habitat	intestine environment	host-associated	9736.MOL.Pig.Colon.Rec.None.NAb.P9	0.5	32.842	749906	198	-117.258	9823	not provided	9736_MOL_Pig_Colon_Rec_None_NAb_P9	not provided	23	rectum	colon mucosa	USA:CA: San Diego	TRUE	UCSD	FALSE	years	Decimal degrees	meters	9736	not applicable	Decimal degrees	gut metagenome	MOL	pig	UBERON:gastrointestinal system	UBERON:colon	UBERON:colon mucosa	not provided	kg	FALSE	2022	not provided
14778.9736.NEB.Pig.Colon.Rec.None.NAb.H19	ERX13312961	28268528	103074	14778.9736.NEB.Pig.Colon.Rec.None.NAb	ERX13310261	20133	female	Host-associated	Animal	Animal (non-saline)	Animal distal gut (non-saline)	pig microbiome	livestock-associated habitat	intestine environment	host-associated	9736.NEB.Pig.Colon.Rec.None.NAb.H19	0.5	32.842	749906	258	-117.258	9823	not provided	9736_NEB_Pig_Colon_Rec_None_NAb_H19	not provided	23	rectum	colon mucosa	USA:CA: San Diego	TRUE	UCSD	FALSE	years	Decimal degrees	meters	9736	not applicable	Decimal degrees	gut metagenome	NEB	pig	UBERON:gastrointestinal system	UBERON:colon	UBERON:colon mucosa	not provided	kg	FALSE	2022	not provided
14778.9736.NEB.Pig.Colon.Rec.None.NAb.H20	ERX13312962	19297704	70672	14778.9736.NEB.Pig.Colon.Rec.None.NAb	ERX13310261	20133	female	Host-associated	Animal	Animal (non-saline)	Animal distal gut (non-saline)	pig microbiome	livestock-associated habitat	intestine environment	host-associated	9736.NEB.Pig.Colon.Rec.None.NAb.H20	0.5	32.842	749906	259	-117.258	9823	not provided	9736_NEB_Pig_Colon_Rec_None_NAb_H20	not provided	23	rectum	colon mucosa	USA:CA: San Diego	TRUE	UCSD	FALSE	years	Decimal degrees	meters	9736	not applicable	Decimal degrees	gut metagenome	NEB	pig	UBERON:gastrointestinal system	UBERON:colon	UBERON:colon mucosa	not provided	kg	FALSE	2022	not provided
14778.9736.QIA.Pig.Colon.Rec.None.NAb.H13	ERX13312963	1696526	37442	14778.9736.QIA.Pig.Colon.Rec.None.NAb	ERX13310262	39737	female	Host-associated	Animal	Animal (non-saline)	Animal distal gut (non-saline)	pig microbiome	livestock-associated habitat	intestine environment	host-associated	9736.QIA.Pig.Colon.Rec.None.NAb.H13	0.5	32.842	749906	218	-117.258	9823	not provided	9736_QIA_Pig_Colon_Rec_None_NAb_H13	not provided	23	rectum	colon mucosa	USA:CA: San Diego	TRUE	UCSD	FALSE	years	Decimal degrees	meters	9736	not applicable	Decimal degrees	gut metagenome	QIA	pig	UBERON:gastrointestinal system	UBERON:colon	UBERON:colon mucosa	not provided	kg	FALSE	2022	not provided
14778.9736.QIA.Pig.Colon.Rec.None.NAb.H14	ERX13312964	1493766	149806	14778.9736.QIA.Pig.Colon.Rec.None.NAb	ERX13310262	39737	female	Host-associated	Animal	Animal (non-saline)	Animal distal gut (non-saline)	pig microbiome	livestock-associated habitat	intestine environment	host-associated	9736.QIA.Pig.Colon.Rec.None.NAb.H14	0.5	32.842	749906	219	-117.258	9823	not provided	9736_QIA_Pig_Colon_Rec_None_NAb_H14	not provided	23	rectum	colon mucosa	USA:CA: San Diego	TRUE	UCSD	FALSE	years	Decimal degrees	meters	9736	not applicable	Decimal degrees	gut metagenome	QIA	pig	UBERON:gastrointestinal system	UBERON:colon	UBERON:colon mucosa	not provided	kg	FALSE	2022	not provided
14778.9736.ZYM.Pig.Colon.Rec.None.NAb.P15	ERX13312965	2580534	2127632	14778.9736.ZYM.Pig.Colon.Rec.None.NAb	ERX13310263	674	female	Host-associated	Animal	Animal (non-saline)	Animal distal gut (non-saline)	pig microbiome	livestock-associated habitat	intestine environment	host-associated	9736.ZYM.Pig.Colon.Rec.None.NAb.P15	0.5	32.842	749906	238	-117.258	9823	not provided	9736_ZYM_Pig_Colon_Rec_None_NAb_P15	not provided	23	rectum	colon mucosa	USA:CA: San Diego	TRUE	UCSD	FALSE	years	Decimal degrees	meters	9736	not applicable	Decimal degrees	gut metagenome	ZYM	pig	UBERON:gastrointestinal system	UBERON:colon	UBERON:colon mucosa	not provided	kg	FALSE	2022	not provided
14778.9736.ZYM.Pig.Colon.Rec.None.NAb.P16	ERX13312966	2439910	2220718	14778.9736.ZYM.Pig.Colon.Rec.None.NAb	ERX13310263	674	female	Host-associated	Animal	Animal (non-saline)	Animal distal gut (non-saline)	pig microbiome	livestock-associated habitat	intestine environment	host-associated	9736.ZYM.Pig.Colon.Rec.None.NAb.P16	0.5	32.842	749906	239	-117.258	9823	not provided	9736_ZYM_Pig_Colon_Rec_None_NAb_P16	not provided	23	rectum	colon mucosa	USA:CA: San Diego	TRUE	UCSD	FALSE	years	Decimal degrees	meters	9736	not applicable	Decimal degrees	gut metagenome	ZYM	pig	UBERON:gastrointestinal system	UBERON:colon	UBERON:colon mucosa	not provided	kg	FALSE	2022	not provided
14778.9739.ChIP.Pig.Colon.Rec.None.Ab.J3	ERX13312967	26482606	174000	14778.9739.ChIP.Pig.Colon.Rec.None.Ab	ERX13310264	97293	female	Host-associated	Animal	Animal (non-saline)	Animal distal gut (non-saline)	pig microbiome	livestock-associated habitat	intestine environment	host-associated	9739.ChIP.Pig.Colon.Rec.None.Ab.J3	0.5	32.842	749906	193	-117.258	9823	not provided	9739_ChIP_Pig_Colon_Rec_None_Ab_J3	not provided	22.5	rectum	colon mucosa	USA:CA: San Diego	TRUE	UCSD	TRUE	years	Decimal degrees	meters	9739	not applicable	Decimal degrees	gut metagenome	ChIP	pig	UBERON:gastrointestinal system	UBERON:colon	UBERON:colon mucosa	not provided	kg	TRUE	2022	not provided
14778.9739.ChIP.Pig.Colon.Rec.None.Ab.J4	ERX13312968	35373658	239382	14778.9739.ChIP.Pig.Colon.Rec.None.Ab	ERX13310264	97293	female	Host-associated	Animal	Animal (non-saline)	Animal distal gut (non-saline)	pig microbiome	livestock-associated habitat	intestine environment	host-associated	9739.ChIP.Pig.Colon.Rec.None.Ab.J4	0.5	32.842	749906	193	-117.258	9823	not provided	9739_ChIP_Pig_Colon_Rec_None_Ab_J4	not provided	22.5	rectum	colon mucosa	USA:CA: San Diego	TRUE	UCSD	TRUE	years	Decimal degrees	meters	9739	not applicable	Decimal degrees	gut metagenome	ChIP	pig	UBERON:gastrointestinal system	UBERON:colon	UBERON:colon mucosa	not provided	kg	TRUE	2022	not provided
14778.9739.Control.Pig.Colon.Rec.None.Ab.F1	ERX13312969	29179266	168106	14778.9739.Control.Pig.Colon.Rec.None.Ab	ERX13310265	164138	female	Host-associated	Animal	Animal (non-saline)	Animal distal gut (non-saline)	pig microbiome	livestock-associated habitat	intestine environment	host-associated	9739.Control.Pig.Colon.Rec.None.Ab.F1	0.5	32.842	749906	193	-117.258	9823	not provided	9739_Control_Pig_Colon_Rec_None_Ab_F1	not provided	22.5	rectum	colon mucosa	USA:CA: San Diego	TRUE	UCSD	TRUE	years	Decimal degrees	meters	9739	not applicable	Decimal degrees	gut metagenome	Control	pig	UBERON:gastrointestinal system	UBERON:colon	UBERON:colon mucosa	not provided	kg	TRUE	2022	not provided
14778.9739.Control.Pig.Colon.Rec.None.Ab.F2	ERX13312970	24340622	136946	14778.9739.Control.Pig.Colon.Rec.None.Ab	ERX13310265	164138	female	Host-associated	Animal	Animal (non-saline)	Animal distal gut (non-saline)	pig microbiome	livestock-associated habitat	intestine environment	host-associated	9739.Control.Pig.Colon.Rec.None.Ab.F2	0.5	32.842	749906	193	-117.258	9823	not provided	9739_Control_Pig_Colon_Rec_None_Ab_F2	not provided	22.5	rectum	colon mucosa	USA:CA: San Diego	TRUE	UCSD	TRUE	years	Decimal degrees	meters	9739	not applicable	Decimal degrees	gut metagenome	Control	pig	UBERON:gastrointestinal system	UBERON:colon	UBERON:colon mucosa	not provided	kg	TRUE	2022	not provided
14778.9739.MChIP.Pig.Colon.Rec.None.Ab.N5	ERX13312971	13641800	235652	14778.9739.MChIP.Pig.Colon.Rec.None.Ab	ERX13310266	19149	female	Host-associated	Animal	Animal (non-saline)	Animal distal gut (non-saline)	pig microbiome	livestock-associated habitat	intestine environment	host-associated	9739.MChIP.Pig.Colon.Rec.None.Ab.N5	0.5	32.842	749906	193	-117.258	9823	not provided	9739_MChIP_Pig_Colon_Rec_None_Ab_N5	not provided	22.5	rectum	colon mucosa	USA:CA: San Diego	TRUE	UCSD	TRUE	years	Decimal degrees	meters	9739	not applicable	Decimal degrees	gut metagenome	MChIP	pig	UBERON:gastrointestinal system	UBERON:colon	UBERON:colon mucosa	not provided	kg	TRUE	2022	not provided
14778.9739.MChIP.Pig.Colon.Rec.None.Ab.N6	ERX13312972	12778872	133152	14778.9739.MChIP.Pig.Colon.Rec.None.Ab	ERX13310266	19149	female	Host-associated	Animal	Animal (non-saline)	Animal distal gut (non-saline)	pig microbiome	livestock-associated habitat	intestine environment	host-associated	9739.MChIP.Pig.Colon.Rec.None.Ab.N6	0.5	32.842	749906	193	-117.258	9823	not provided	9739_MChIP_Pig_Colon_Rec_None_Ab_N6	not provided	22.5	rectum	colon mucosa	USA:CA: San Diego	TRUE	UCSD	TRUE	years	Decimal degrees	meters	9739	not applicable	Decimal degrees	gut metagenome	MChIP	pig	UBERON:gastrointestinal system	UBERON:colon	UBERON:colon mucosa	not provided	kg	TRUE	2022	not provided
14778.9739.MOL.Pig.Colon.Rec.None.Ab.F10	ERX13312973	6088356	393576	14778.9739.MOL.Pig.Colon.Rec.None.Ab	ERX13310267	89287	female	Host-associated	Animal	Animal (non-saline)	Animal distal gut (non-saline)	pig microbiome	livestock-associated habitat	intestine environment	host-associated	9739.MOL.Pig.Colon.Rec.None.Ab.F10	0.5	32.842	749906	193	-117.258	9823	not provided	9739_MOL_Pig_Colon_Rec_None_Ab_F10	not provided	22.5	rectum	colon mucosa	USA:CA: San Diego	TRUE	UCSD	TRUE	years	Decimal degrees	meters	9739	not applicable	Decimal degrees	gut metagenome	MOL	pig	UBERON:gastrointestinal system	UBERON:colon	UBERON:colon mucosa	not provided	kg	TRUE	2022	not provided
14778.9739.MOL.Pig.Colon.Rec.None.Ab.F9	ERX13312974	5808954	185620	14778.9739.MOL.Pig.Colon.Rec.None.Ab	ERX13310267	89287	female	Host-associated	Animal	Animal (non-saline)	Animal distal gut (non-saline)	pig microbiome	livestock-associated habitat	intestine environment	host-associated	9739.MOL.Pig.Colon.Rec.None.Ab.F9	0.5	32.842	749906	193	-117.258	9823	not provided	9739_MOL_Pig_Colon_Rec_None_Ab_F9	not provided	22.5	rectum	colon mucosa	USA:CA: San Diego	TRUE	UCSD	TRUE	years	Decimal degrees	meters	9739	not applicable	Decimal degrees	gut metagenome	MOL	pig	UBERON:gastrointestinal system	UBERON:colon	UBERON:colon mucosa	not provided	kg	TRUE	2022	not provided
14778.9739.NEB.Pig.Colon.Rec.None.Ab.N17	ERX13312975	20537242	118060	14778.9739.NEB.Pig.Colon.Rec.None.Ab	ERX13310268	80481	female	Host-associated	Animal	Animal (non-saline)	Animal distal gut (non-saline)	pig microbiome	livestock-associated habitat	intestine environment	host-associated	9739.NEB.Pig.Colon.Rec.None.Ab.N17	0.5	32.842	749906	248	-117.258	9823	not provided	9739_NEB_Pig_Colon_Rec_None_Ab_N17	not provided	22.5	rectum	colon mucosa	USA:CA: San Diego	TRUE	UCSD	TRUE	years	Decimal degrees	meters	9739	not applicable	Decimal degrees	gut metagenome	NEB	pig	UBERON:gastrointestinal system	UBERON:colon	UBERON:colon mucosa	not provided	kg	TRUE	2022	not provided
14778.9739.NEB.Pig.Colon.Rec.None.Ab.N18	ERX13312976	27334860	153820	14778.9739.NEB.Pig.Colon.Rec.None.Ab	ERX13310268	80481	female	Host-associated	Animal	Animal (non-saline)	Animal distal gut (non-saline)	pig microbiome	livestock-associated habitat	intestine environment	host-associated	9739.NEB.Pig.Colon.Rec.None.Ab.N18	0.5	32.842	749906	249	-117.258	9823	not provided	9739_NEB_Pig_Colon_Rec_None_Ab_N18	not provided	22.5	rectum	colon mucosa	USA:CA: San Diego	TRUE	UCSD	TRUE	years	Decimal degrees	meters	9739	not applicable	Decimal degrees	gut metagenome	NEB	pig	UBERON:gastrointestinal system	UBERON:colon	UBERON:colon mucosa	not provided	kg	TRUE	2022	not provided
14778.9739.QIA.Pig.Colon.Rec.None.Ab.N11	ERX13312977	1608086	73788	14778.9739.QIA.Pig.Colon.Rec.None.Ab	ERX13310269	6601	female	Host-associated	Animal	Animal (non-saline)	Animal distal gut (non-saline)	pig microbiome	livestock-associated habitat	intestine environment	host-associated	9739.QIA.Pig.Colon.Rec.None.Ab.N11	0.5	32.842	749906	208	-117.258	9823	not provided	9739_QIA_Pig_Colon_Rec_None_Ab_N11	not provided	22.5	rectum	colon mucosa	USA:CA: San Diego	TRUE	UCSD	TRUE	years	Decimal degrees	meters	9739	not applicable	Decimal degrees	gut metagenome	QIA	pig	UBERON:gastrointestinal system	UBERON:colon	UBERON:colon mucosa	not provided	kg	TRUE	2022	not provided
14778.9739.QIA.Pig.Colon.Rec.None.Ab.N12	ERX13312978	1962966	92594	14778.9739.QIA.Pig.Colon.Rec.None.Ab	ERX13310269	6601	female	Host-associated	Animal	Animal (non-saline)	Animal distal gut (non-saline)	pig microbiome	livestock-associated habitat	intestine environment	host-associated	9739.QIA.Pig.Colon.Rec.None.Ab.N12	0.5	32.842	749906	209	-117.258	9823	not provided	9739_QIA_Pig_Colon_Rec_None_Ab_N12	not provided	22.5	rectum	colon mucosa	USA:CA: San Diego	TRUE	UCSD	TRUE	years	Decimal degrees	meters	9739	not applicable	Decimal degrees	gut metagenome	QIA	pig	UBERON:gastrointestinal system	UBERON:colon	UBERON:colon mucosa	not provided	kg	TRUE	2022	not provided
14778.9739.ZYM.Pig.Colon.Rec.None.Ab.F15	ERX13312979	2166038	2012458	14778.9739.ZYM.Pig.Colon.Rec.None.Ab	ERX13310270	4734	female	Host-associated	Animal	Animal (non-saline)	Animal distal gut (non-saline)	pig microbiome	livestock-associated habitat	intestine environment	host-associated	9739.ZYM.Pig.Colon.Rec.None.Ab.F15	0.5	32.842	749906	228	-117.258	9823	not provided	9739_ZYM_Pig_Colon_Rec_None_Ab_F15	not provided	22.5	rectum	colon mucosa	USA:CA: San Diego	TRUE	UCSD	TRUE	years	Decimal degrees	meters	9739	not applicable	Decimal degrees	gut metagenome	ZYM	pig	UBERON:gastrointestinal system	UBERON:colon	UBERON:colon mucosa	not provided	kg	TRUE	2022	not provided
14778.9739.ZYM.Pig.Colon.Rec.None.Ab.F16	ERX13312980	1666488	1522910	14778.9739.ZYM.Pig.Colon.Rec.None.Ab	ERX13310270	4734	female	Host-associated	Animal	Animal (non-saline)	Animal distal gut (non-saline)	pig microbiome	livestock-associated habitat	intestine environment	host-associated	9739.ZYM.Pig.Colon.Rec.None.Ab.F16	0.5	32.842	749906	229	-117.258	9823	not provided	9739_ZYM_Pig_Colon_Rec_None_Ab_F16	not provided	22.5	rectum	colon mucosa	USA:CA: San Diego	TRUE	UCSD	TRUE	years	Decimal degrees	meters	9739	not applicable	Decimal degrees	gut metagenome	ZYM	pig	UBERON:gastrointestinal system	UBERON:colon	UBERON:colon mucosa	not provided	kg	TRUE	2022	not provided
14778.9740.ChIP.Pig.Colon.Rec.None.Ab.L3	ERX13312981	12607138	93650	14778.9740.ChIP.Pig.Colon.Rec.None.Ab	ERX13310271	6707	female	Host-associated	Animal	Animal (non-saline)	Animal distal gut (non-saline)	pig microbiome	livestock-associated habitat	intestine environment	host-associated	9740.ChIP.Pig.Colon.Rec.None.Ab.L3	0.5	32.842	749906	193	-117.258	9823	not provided	9740_ChIP_Pig_Colon_Rec_None_Ab_L3	not provided	22	rectum	colon mucosa	USA:CA: San Diego	TRUE	UCSD	TRUE	years	Decimal degrees	meters	9740	not applicable	Decimal degrees	gut metagenome	ChIP	pig	UBERON:gastrointestinal system	UBERON:colon	UBERON:colon mucosa	not provided	kg	TRUE	2022	not provided
14778.9740.ChIP.Pig.Colon.Rec.None.Ab.L4	ERX13312982	14452998	105096	14778.9740.ChIP.Pig.Colon.Rec.None.Ab	ERX13310271	6707	female	Host-associated	Animal	Animal (non-saline)	Animal distal gut (non-saline)	pig microbiome	livestock-associated habitat	intestine environment	host-associated	9740.ChIP.Pig.Colon.Rec.None.Ab.L4	0.5	32.842	749906	193	-117.258	9823	not provided	9740_ChIP_Pig_Colon_Rec_None_Ab_L4	not provided	22	rectum	colon mucosa	USA:CA: San Diego	TRUE	UCSD	TRUE	years	Decimal degrees	meters	9740	not applicable	Decimal degrees	gut metagenome	ChIP	pig	UBERON:gastrointestinal system	UBERON:colon	UBERON:colon mucosa	not provided	kg	TRUE	2022	not provided
14778.9740.Control.Pig.Colon.Rec.None.Ab.H1	ERX13312983	35858312	195776	14778.9740.Control.Pig.Colon.Rec.None.Ab	ERX13310272	32106	female	Host-associated	Animal	Animal (non-saline)	Animal distal gut (non-saline)	pig microbiome	livestock-associated habitat	intestine environment	host-associated	9740.Control.Pig.Colon.Rec.None.Ab.H1	0.5	32.842	749906	193	-117.258	9823	not provided	9740_Control_Pig_Colon_Rec_None_Ab_H1	not provided	22	rectum	colon mucosa	USA:CA: San Diego	TRUE	UCSD	TRUE	years	Decimal degrees	meters	9740	not applicable	Decimal degrees	gut metagenome	Control	pig	UBERON:gastrointestinal system	UBERON:colon	UBERON:colon mucosa	not provided	kg	TRUE	2022	not provided
14778.9740.Control.Pig.Colon.Rec.None.Ab.H2	ERX13312984	23394276	127112	14778.9740.Control.Pig.Colon.Rec.None.Ab	ERX13310272	32106	female	Host-associated	Animal	Animal (non-saline)	Animal distal gut (non-saline)	pig microbiome	livestock-associated habitat	intestine environment	host-associated	9740.Control.Pig.Colon.Rec.None.Ab.H2	0.5	32.842	749906	193	-117.258	9823	not provided	9740_Control_Pig_Colon_Rec_None_Ab_H2	not provided	22	rectum	colon mucosa	USA:CA: San Diego	TRUE	UCSD	TRUE	years	Decimal degrees	meters	9740	not applicable	Decimal degrees	gut metagenome	Control	pig	UBERON:gastrointestinal system	UBERON:colon	UBERON:colon mucosa	not provided	kg	TRUE	2022	not provided
14778.9740.MChIP.Pig.Colon.Rec.None.Ab.P5	ERX13312985	3391096	126868	14778.9740.MChIP.Pig.Colon.Rec.None.Ab	ERX13310273	13187	female	Host-associated	Animal	Animal (non-saline)	Animal distal gut (non-saline)	pig microbiome	livestock-associated habitat	intestine environment	host-associated	9740.MChIP.Pig.Colon.Rec.None.Ab.P5	0.5	32.842	749906	193	-117.258	9823	not provided	9740_MChIP_Pig_Colon_Rec_None_Ab_P5	not provided	22	rectum	colon mucosa	USA:CA: San Diego	TRUE	UCSD	TRUE	years	Decimal degrees	meters	9740	not applicable	Decimal degrees	gut metagenome	MChIP	pig	UBERON:gastrointestinal system	UBERON:colon	UBERON:colon mucosa	not provided	kg	TRUE	2022	not provided
14778.9740.MChIP.Pig.Colon.Rec.None.Ab.P6	ERX13312986	3504808	74888	14778.9740.MChIP.Pig.Colon.Rec.None.Ab	ERX13310273	13187	female	Host-associated	Animal	Animal (non-saline)	Animal distal gut (non-saline)	pig microbiome	livestock-associated habitat	intestine environment	host-associated	9740.MChIP.Pig.Colon.Rec.None.Ab.P6	0.5	32.842	749906	193	-117.258	9823	not provided	9740_MChIP_Pig_Colon_Rec_None_Ab_P6	not provided	22	rectum	colon mucosa	USA:CA: San Diego	TRUE	UCSD	TRUE	years	Decimal degrees	meters	9740	not applicable	Decimal degrees	gut metagenome	MChIP	pig	UBERON:gastrointestinal system	UBERON:colon	UBERON:colon mucosa	not provided	kg	TRUE	2022	not provided
14778.9740.MOL.Pig.Colon.Rec.None.Ab.H10	ERX13312987	1324900	486244	14778.9740.MOL.Pig.Colon.Rec.None.Ab	ERX13310274	6050	female	Host-associated	Animal	Animal (non-saline)	Animal distal gut (non-saline)	pig microbiome	livestock-associated habitat	intestine environment	host-associated	9740.MOL.Pig.Colon.Rec.None.Ab.H10	0.5	32.842	749906	193	-117.258	9823	not provided	9740_MOL_Pig_Colon_Rec_None_Ab_H10	not provided	22	rectum	colon mucosa	USA:CA: San Diego	TRUE	UCSD	TRUE	years	Decimal degrees	meters	9740	not applicable	Decimal degrees	gut metagenome	MOL	pig	UBERON:gastrointestinal system	UBERON:colon	UBERON:colon mucosa	not provided	kg	TRUE	2022	not provided
14778.9740.MOL.Pig.Colon.Rec.None.Ab.H9	ERX13312988	1435442	404660	14778.9740.MOL.Pig.Colon.Rec.None.Ab	ERX13310274	6050	female	Host-associated	Animal	Animal (non-saline)	Animal distal gut (non-saline)	pig microbiome	livestock-associated habitat	intestine environment	host-associated	9740.MOL.Pig.Colon.Rec.None.Ab.H9	0.5	32.842	749906	193	-117.258	9823	not provided	9740_MOL_Pig_Colon_Rec_None_Ab_H9	not provided	22	rectum	colon mucosa	USA:CA: San Diego	TRUE	UCSD	TRUE	years	Decimal degrees	meters	9740	not applicable	Decimal degrees	gut metagenome	MOL	pig	UBERON:gastrointestinal system	UBERON:colon	UBERON:colon mucosa	not provided	kg	TRUE	2022	not provided
14778.9740.NEB.Pig.Colon.Rec.None.Ab.P17	ERX13312989	36551858	153430	14778.9740.NEB.Pig.Colon.Rec.None.Ab	ERX13310275	98714	female	Host-associated	Animal	Animal (non-saline)	Animal distal gut (non-saline)	pig microbiome	livestock-associated habitat	intestine environment	host-associated	9740.NEB.Pig.Colon.Rec.None.Ab.P17	0.5	32.842	749906	250	-117.258	9823	not provided	9740_NEB_Pig_Colon_Rec_None_Ab_P17	not provided	22	rectum	colon mucosa	USA:CA: San Diego	TRUE	UCSD	TRUE	years	Decimal degrees	meters	9740	not applicable	Decimal degrees	gut metagenome	NEB	pig	UBERON:gastrointestinal system	UBERON:colon	UBERON:colon mucosa	not provided	kg	TRUE	2022	not provided
14778.9740.NEB.Pig.Colon.Rec.None.Ab.P18	ERX13312990	16441142	79856	14778.9740.NEB.Pig.Colon.Rec.None.Ab	ERX13310275	98714	female	Host-associated	Animal	Animal (non-saline)	Animal distal gut (non-saline)	pig microbiome	livestock-associated habitat	intestine environment	host-associated	9740.NEB.Pig.Colon.Rec.None.Ab.P18	0.5	32.842	749906	251	-117.258	9823	not provided	9740_NEB_Pig_Colon_Rec_None_Ab_P18	not provided	22	rectum	colon mucosa	USA:CA: San Diego	TRUE	UCSD	TRUE	years	Decimal degrees	meters	9740	not applicable	Decimal degrees	gut metagenome	NEB	pig	UBERON:gastrointestinal system	UBERON:colon	UBERON:colon mucosa	not provided	kg	TRUE	2022	not provided
14778.9740.QIA.Pig.Colon.Rec.None.Ab.P11	ERX13312991	2105746	452324	14778.9740.QIA.Pig.Colon.Rec.None.Ab	ERX13310276	3318	female	Host-associated	Animal	Animal (non-saline)	Animal distal gut (non-saline)	pig microbiome	livestock-associated habitat	intestine environment	host-associated	9740.QIA.Pig.Colon.Rec.None.Ab.P11	0.5	32.842	749906	210	-117.258	9823	not provided	9740_QIA_Pig_Colon_Rec_None_Ab_P11	not provided	22	rectum	colon mucosa	USA:CA: San Diego	TRUE	UCSD	TRUE	years	Decimal degrees	meters	9740	not applicable	Decimal degrees	gut metagenome	QIA	pig	UBERON:gastrointestinal system	UBERON:colon	UBERON:colon mucosa	not provided	kg	TRUE	2022	not provided
14778.9740.QIA.Pig.Colon.Rec.None.Ab.P12	ERX13312992	2000408	44818	14778.9740.QIA.Pig.Colon.Rec.None.Ab	ERX13310276	3318	female	Host-associated	Animal	Animal (non-saline)	Animal distal gut (non-saline)	pig microbiome	livestock-associated habitat	intestine environment	host-associated	9740.QIA.Pig.Colon.Rec.None.Ab.P12	0.5	32.842	749906	211	-117.258	9823	not provided	9740_QIA_Pig_Colon_Rec_None_Ab_P12	not provided	22	rectum	colon mucosa	USA:CA: San Diego	TRUE	UCSD	TRUE	years	Decimal degrees	meters	9740	not applicable	Decimal degrees	gut metagenome	QIA	pig	UBERON:gastrointestinal system	UBERON:colon	UBERON:colon mucosa	not provided	kg	TRUE	2022	not provided
14778.9740.ZYM.Pig.Colon.Rec.None.Ab.H15	ERX13312993	604352	503874	14778.9740.ZYM.Pig.Colon.Rec.None.Ab	ERX13310277	3021	female	Host-associated	Animal	Animal (non-saline)	Animal distal gut (non-saline)	pig microbiome	livestock-associated habitat	intestine environment	host-associated	9740.ZYM.Pig.Colon.Rec.None.Ab.H15	0.5	32.842	749906	230	-117.258	9823	not provided	9740_ZYM_Pig_Colon_Rec_None_Ab_H15	not provided	22	rectum	colon mucosa	USA:CA: San Diego	TRUE	UCSD	TRUE	years	Decimal degrees	meters	9740	not applicable	Decimal degrees	gut metagenome	ZYM	pig	UBERON:gastrointestinal system	UBERON:colon	UBERON:colon mucosa	not provided	kg	TRUE	2022	not provided
14778.9740.ZYM.Pig.Colon.Rec.None.Ab.H16	ERX13312994	197564	141062	14778.9740.ZYM.Pig.Colon.Rec.None.Ab	ERX13310277	3021	female	Host-associated	Animal	Animal (non-saline)	Animal distal gut (non-saline)	pig microbiome	livestock-associated habitat	intestine environment	host-associated	9740.ZYM.Pig.Colon.Rec.None.Ab.H16	0.5	32.842	749906	231	-117.258	9823	not provided	9740_ZYM_Pig_Colon_Rec_None_Ab_H16	not provided	22	rectum	colon mucosa	USA:CA: San Diego	TRUE	UCSD	TRUE	years	Decimal degrees	meters	9740	not applicable	Decimal degrees	gut metagenome	ZYM	pig	UBERON:gastrointestinal system	UBERON:colon	UBERON:colon mucosa	not provided	kg	TRUE	2022	not provided
14778.9741.ChIP.Pig.Colon.Rec.None.Ab.N3	ERX13312995	29075960	192736	14778.9741.ChIP.Pig.Colon.Rec.None.Ab	ERX13310278	7496	female	Host-associated	Animal	Animal (non-saline)	Animal distal gut (non-saline)	pig microbiome	livestock-associated habitat	intestine environment	host-associated	9741.ChIP.Pig.Colon.Rec.None.Ab.N3	0.5	32.842	749906	193	-117.258	9823	not provided	9741_ChIP_Pig_Colon_Rec_None_Ab_N3	not provided	18.5	rectum	colon mucosa	USA:CA: San Diego	TRUE	UCSD	TRUE	years	Decimal degrees	meters	9741	not applicable	Decimal degrees	gut metagenome	ChIP	pig	UBERON:gastrointestinal system	UBERON:colon	UBERON:colon mucosa	not provided	kg	TRUE	2022	not provided
14778.9741.ChIP.Pig.Colon.Rec.None.Ab.N4	ERX13312996	18893674	125944	14778.9741.ChIP.Pig.Colon.Rec.None.Ab	ERX13310278	7496	female	Host-associated	Animal	Animal (non-saline)	Animal distal gut (non-saline)	pig microbiome	livestock-associated habitat	intestine environment	host-associated	9741.ChIP.Pig.Colon.Rec.None.Ab.N4	0.5	32.842	749906	193	-117.258	9823	not provided	9741_ChIP_Pig_Colon_Rec_None_Ab_N4	not provided	18.5	rectum	colon mucosa	USA:CA: San Diego	TRUE	UCSD	TRUE	years	Decimal degrees	meters	9741	not applicable	Decimal degrees	gut metagenome	ChIP	pig	UBERON:gastrointestinal system	UBERON:colon	UBERON:colon mucosa	not provided	kg	TRUE	2022	not provided
14778.9741.Control.Pig.Colon.Rec.None.Ab.J1	ERX13312997	39920686	244414	14778.9741.Control.Pig.Colon.Rec.None.Ab	ERX13310279	27756	female	Host-associated	Animal	Animal (non-saline)	Animal distal gut (non-saline)	pig microbiome	livestock-associated habitat	intestine environment	host-associated	9741.Control.Pig.Colon.Rec.None.Ab.J1	0.5	32.842	749906	193	-117.258	9823	not provided	9741_Control_Pig_Colon_Rec_None_Ab_J1	not provided	18.5	rectum	colon mucosa	USA:CA: San Diego	TRUE	UCSD	TRUE	years	Decimal degrees	meters	9741	not applicable	Decimal degrees	gut metagenome	Control	pig	UBERON:gastrointestinal system	UBERON:colon	UBERON:colon mucosa	not provided	kg	TRUE	2022	not provided
14778.9741.Control.Pig.Colon.Rec.None.Ab.J2	ERX13312998	33821778	200572	14778.9741.Control.Pig.Colon.Rec.None.Ab	ERX13310279	27756	female	Host-associated	Animal	Animal (non-saline)	Animal distal gut (non-saline)	pig microbiome	livestock-associated habitat	intestine environment	host-associated	9741.Control.Pig.Colon.Rec.None.Ab.J2	0.5	32.842	749906	193	-117.258	9823	not provided	9741_Control_Pig_Colon_Rec_None_Ab_J2	not provided	18.5	rectum	colon mucosa	USA:CA: San Diego	TRUE	UCSD	TRUE	years	Decimal degrees	meters	9741	not applicable	Decimal degrees	gut metagenome	Control	pig	UBERON:gastrointestinal system	UBERON:colon	UBERON:colon mucosa	not provided	kg	TRUE	2022	not provided
14778.9741.MChIP.Pig.Colon.Rec.None.Ab.B7	ERX13312999	3924266	64698	14778.9741.MChIP.Pig.Colon.Rec.None.Ab	ERX13310280	6489	female	Host-associated	Animal	Animal (non-saline)	Animal distal gut (non-saline)	pig microbiome	livestock-associated habitat	intestine environment	host-associated	9741.MChIP.Pig.Colon.Rec.None.Ab.B7	0.5	32.842	749906	193	-117.258	9823	not provided	9741_MChIP_Pig_Colon_Rec_None_Ab_B7	not provided	18.5	rectum	colon mucosa	USA:CA: San Diego	TRUE	UCSD	TRUE	years	Decimal degrees	meters	9741	not applicable	Decimal degrees	gut metagenome	MChIP	pig	UBERON:gastrointestinal system	UBERON:colon	UBERON:colon mucosa	not provided	kg	TRUE	2022	not provided
14778.9741.MChIP.Pig.Colon.Rec.None.Ab.B8	ERX13313000	4969156	119474	14778.9741.MChIP.Pig.Colon.Rec.None.Ab	ERX13310280	6489	female	Host-associated	Animal	Animal (non-saline)	Animal distal gut (non-saline)	pig microbiome	livestock-associated habitat	intestine environment	host-associated	9741.MChIP.Pig.Colon.Rec.None.Ab.B8	0.5	32.842	749906	193	-117.258	9823	not provided	9741_MChIP_Pig_Colon_Rec_None_Ab_B8	not provided	18.5	rectum	colon mucosa	USA:CA: San Diego	TRUE	UCSD	TRUE	years	Decimal degrees	meters	9741	not applicable	Decimal degrees	gut metagenome	MChIP	pig	UBERON:gastrointestinal system	UBERON:colon	UBERON:colon mucosa	not provided	kg	TRUE	2022	not provided
14778.9741.MOL.Pig.Colon.Rec.None.Ab.J10	ERX13313001	1174852	325166	14778.9741.MOL.Pig.Colon.Rec.None.Ab	ERX13310281	4356	female	Host-associated	Animal	Animal (non-saline)	Animal distal gut (non-saline)	pig microbiome	livestock-associated habitat	intestine environment	host-associated	9741.MOL.Pig.Colon.Rec.None.Ab.J10	0.5	32.842	749906	193	-117.258	9823	not provided	9741_MOL_Pig_Colon_Rec_None_Ab_J10	not provided	18.5	rectum	colon mucosa	USA:CA: San Diego	TRUE	UCSD	TRUE	years	Decimal degrees	meters	9741	not applicable	Decimal degrees	gut metagenome	MOL	pig	UBERON:gastrointestinal system	UBERON:colon	UBERON:colon mucosa	not provided	kg	TRUE	2022	not provided
14778.9741.MOL.Pig.Colon.Rec.None.Ab.J9	ERX13313002	1201270	325032	14778.9741.MOL.Pig.Colon.Rec.None.Ab	ERX13310281	4356	female	Host-associated	Animal	Animal (non-saline)	Animal distal gut (non-saline)	pig microbiome	livestock-associated habitat	intestine environment	host-associated	9741.MOL.Pig.Colon.Rec.None.Ab.J9	0.5	32.842	749906	193	-117.258	9823	not provided	9741_MOL_Pig_Colon_Rec_None_Ab_J9	not provided	18.5	rectum	colon mucosa	USA:CA: San Diego	TRUE	UCSD	TRUE	years	Decimal degrees	meters	9741	not applicable	Decimal degrees	gut metagenome	MOL	pig	UBERON:gastrointestinal system	UBERON:colon	UBERON:colon mucosa	not provided	kg	TRUE	2022	not provided
14778.9741.NEB.Pig.Colon.Rec.None.Ab.B19	ERX13313003	20334176	92860	14778.9741.NEB.Pig.Colon.Rec.None.Ab	ERX13310282	593	female	Host-associated	Animal	Animal (non-saline)	Animal distal gut (non-saline)	pig microbiome	livestock-associated habitat	intestine environment	host-associated	9741.NEB.Pig.Colon.Rec.None.Ab.B19	0.5	32.842	749906	252	-117.258	9823	not provided	9741_NEB_Pig_Colon_Rec_None_Ab_B19	not provided	18.5	rectum	colon mucosa	USA:CA: San Diego	TRUE	UCSD	TRUE	years	Decimal degrees	meters	9741	not applicable	Decimal degrees	gut metagenome	NEB	pig	UBERON:gastrointestinal system	UBERON:colon	UBERON:colon mucosa	not provided	kg	TRUE	2022	not provided
14778.9741.NEB.Pig.Colon.Rec.None.Ab.B20	ERX13313004	20686320	94906	14778.9741.NEB.Pig.Colon.Rec.None.Ab	ERX13310282	593	female	Host-associated	Animal	Animal (non-saline)	Animal distal gut (non-saline)	pig microbiome	livestock-associated habitat	intestine environment	host-associated	9741.NEB.Pig.Colon.Rec.None.Ab.B20	0.5	32.842	749906	253	-117.258	9823	not provided	9741_NEB_Pig_Colon_Rec_None_Ab_B20	not provided	18.5	rectum	colon mucosa	USA:CA: San Diego	TRUE	UCSD	TRUE	years	Decimal degrees	meters	9741	not applicable	Decimal degrees	gut metagenome	NEB	pig	UBERON:gastrointestinal system	UBERON:colon	UBERON:colon mucosa	not provided	kg	TRUE	2022	not provided
14778.9741.QIA.Pig.Colon.Rec.None.Ab.B13	ERX13313005	1783128	122420	14778.9741.QIA.Pig.Colon.Rec.None.Ab	ERX13310283	8172	female	Host-associated	Animal	Animal (non-saline)	Animal distal gut (non-saline)	pig microbiome	livestock-associated habitat	intestine environment	host-associated	9741.QIA.Pig.Colon.Rec.None.Ab.B13	0.5	32.842	749906	212	-117.258	9823	not provided	9741_QIA_Pig_Colon_Rec_None_Ab_B13	not provided	18.5	rectum	colon mucosa	USA:CA: San Diego	TRUE	UCSD	TRUE	years	Decimal degrees	meters	9741	not applicable	Decimal degrees	gut metagenome	QIA	pig	UBERON:gastrointestinal system	UBERON:colon	UBERON:colon mucosa	not provided	kg	TRUE	2022	not provided
14778.9741.QIA.Pig.Colon.Rec.None.Ab.B14	ERX13313006	1515536	18062	14778.9741.QIA.Pig.Colon.Rec.None.Ab	ERX13310283	8172	female	Host-associated	Animal	Animal (non-saline)	Animal distal gut (non-saline)	pig microbiome	livestock-associated habitat	intestine environment	host-associated	9741.QIA.Pig.Colon.Rec.None.Ab.B14	0.5	32.842	749906	213	-117.258	9823	not provided	9741_QIA_Pig_Colon_Rec_None_Ab_B14	not provided	18.5	rectum	colon mucosa	USA:CA: San Diego	TRUE	UCSD	TRUE	years	Decimal degrees	meters	9741	not applicable	Decimal degrees	gut metagenome	QIA	pig	UBERON:gastrointestinal system	UBERON:colon	UBERON:colon mucosa	not provided	kg	TRUE	2022	not provided
14778.9741.ZYM.Pig.Colon.Rec.None.Ab.J15	ERX13313007	83764	65468	14778.9741.ZYM.Pig.Colon.Rec.None.Ab	ERX13310284	1153	female	Host-associated	Animal	Animal (non-saline)	Animal distal gut (non-saline)	pig microbiome	livestock-associated habitat	intestine environment	host-associated	9741.ZYM.Pig.Colon.Rec.None.Ab.J15	0.5	32.842	749906	232	-117.258	9823	not provided	9741_ZYM_Pig_Colon_Rec_None_Ab_J15	not provided	18.5	rectum	colon mucosa	USA:CA: San Diego	TRUE	UCSD	TRUE	years	Decimal degrees	meters	9741	not applicable	Decimal degrees	gut metagenome	ZYM	pig	UBERON:gastrointestinal system	UBERON:colon	UBERON:colon mucosa	not provided	kg	TRUE	2022	not provided
14778.9741.ZYM.Pig.Colon.Rec.None.Ab.J16	ERX13313008	96890	68350	14778.9741.ZYM.Pig.Colon.Rec.None.Ab	ERX13310284	1153	female	Host-associated	Animal	Animal (non-saline)	Animal distal gut (non-saline)	pig microbiome	livestock-associated habitat	intestine environment	host-associated	9741.ZYM.Pig.Colon.Rec.None.Ab.J16	0.5	32.842	749906	233	-117.258	9823	not provided	9741_ZYM_Pig_Colon_Rec_None_Ab_J16	not provided	18.5	rectum	colon mucosa	USA:CA: San Diego	TRUE	UCSD	TRUE	years	Decimal degrees	meters	9741	not applicable	Decimal degrees	gut metagenome	ZYM	pig	UBERON:gastrointestinal system	UBERON:colon	UBERON:colon mucosa	not provided	kg	TRUE	2022	not provided
14778.9743.ChIP.Pig.Colon.Rec.None.NAb.P3	ERX13313009	33575232	194618	14778.9743.ChIP.Pig.Colon.Rec.None.NAb	ERX13310285	27415	female	Host-associated	Animal	Animal (non-saline)	Animal distal gut (non-saline)	pig microbiome	livestock-associated habitat	intestine environment	host-associated	9743.ChIP.Pig.Colon.Rec.None.NAb.P3	0.5	32.842	749906	193	-117.258	9823	not provided	9743_ChIP_Pig_Colon_Rec_None_NAb_P3	not provided	26	rectum	colon mucosa	USA:CA: San Diego	TRUE	UCSD	FALSE	years	Decimal degrees	meters	9743	not applicable	Decimal degrees	gut metagenome	ChIP	pig	UBERON:gastrointestinal system	UBERON:colon	UBERON:colon mucosa	not provided	kg	FALSE	2022	not provided
14778.9743.ChIP.Pig.Colon.Rec.None.NAb.P4	ERX13313010	28865276	176194	14778.9743.ChIP.Pig.Colon.Rec.None.NAb	ERX13310285	27415	female	Host-associated	Animal	Animal (non-saline)	Animal distal gut (non-saline)	pig microbiome	livestock-associated habitat	intestine environment	host-associated	9743.ChIP.Pig.Colon.Rec.None.NAb.P4	0.5	32.842	749906	193	-117.258	9823	not provided	9743_ChIP_Pig_Colon_Rec_None_NAb_P4	not provided	26	rectum	colon mucosa	USA:CA: San Diego	TRUE	UCSD	FALSE	years	Decimal degrees	meters	9743	not applicable	Decimal degrees	gut metagenome	ChIP	pig	UBERON:gastrointestinal system	UBERON:colon	UBERON:colon mucosa	not provided	kg	FALSE	2022	not provided
14778.9743.Control.Pig.Colon.Rec.None.NAb.L1	ERX13313011	39122938	247768	14778.9743.Control.Pig.Colon.Rec.None.NAb	ERX13310286	106033	female	Host-associated	Animal	Animal (non-saline)	Animal distal gut (non-saline)	pig microbiome	livestock-associated habitat	intestine environment	host-associated	9743.Control.Pig.Colon.Rec.None.NAb.L1	0.5	32.842	749906	193	-117.258	9823	not provided	9743_Control_Pig_Colon_Rec_None_NAb_L1	not provided	26	rectum	colon mucosa	USA:CA: San Diego	TRUE	UCSD	FALSE	years	Decimal degrees	meters	9743	not applicable	Decimal degrees	gut metagenome	Control	pig	UBERON:gastrointestinal system	UBERON:colon	UBERON:colon mucosa	not provided	kg	FALSE	2022	not provided
14778.9743.Control.Pig.Colon.Rec.None.NAb.L2	ERX13313012	31883238	203382	14778.9743.Control.Pig.Colon.Rec.None.NAb	ERX13310286	106033	female	Host-associated	Animal	Animal (non-saline)	Animal distal gut (non-saline)	pig microbiome	livestock-associated habitat	intestine environment	host-associated	9743.Control.Pig.Colon.Rec.None.NAb.L2	0.5	32.842	749906	193	-117.258	9823	not provided	9743_Control_Pig_Colon_Rec_None_NAb_L2	not provided	26	rectum	colon mucosa	USA:CA: San Diego	TRUE	UCSD	FALSE	years	Decimal degrees	meters	9743	not applicable	Decimal degrees	gut metagenome	Control	pig	UBERON:gastrointestinal system	UBERON:colon	UBERON:colon mucosa	not provided	kg	FALSE	2022	not provided
14778.9743.MChIP.Pig.Colon.Rec.None.NAb.D7	ERX13313013	13629924	120402	14778.9743.MChIP.Pig.Colon.Rec.None.NAb	ERX13310287	14008	female	Host-associated	Animal	Animal (non-saline)	Animal distal gut (non-saline)	pig microbiome	livestock-associated habitat	intestine environment	host-associated	9743.MChIP.Pig.Colon.Rec.None.NAb.D7	0.5	32.842	749906	193	-117.258	9823	not provided	9743_MChIP_Pig_Colon_Rec_None_NAb_D7	not provided	26	rectum	colon mucosa	USA:CA: San Diego	TRUE	UCSD	FALSE	years	Decimal degrees	meters	9743	not applicable	Decimal degrees	gut metagenome	MChIP	pig	UBERON:gastrointestinal system	UBERON:colon	UBERON:colon mucosa	not provided	kg	FALSE	2022	not provided
14778.9743.MChIP.Pig.Colon.Rec.None.NAb.D8	ERX13313014	17372264	151448	14778.9743.MChIP.Pig.Colon.Rec.None.NAb	ERX13310287	14008	female	Host-associated	Animal	Animal (non-saline)	Animal distal gut (non-saline)	pig microbiome	livestock-associated habitat	intestine environment	host-associated	9743.MChIP.Pig.Colon.Rec.None.NAb.D8	0.5	32.842	749906	193	-117.258	9823	not provided	9743_MChIP_Pig_Colon_Rec_None_NAb_D8	not provided	26	rectum	colon mucosa	USA:CA: San Diego	TRUE	UCSD	FALSE	years	Decimal degrees	meters	9743	not applicable	Decimal degrees	gut metagenome	MChIP	pig	UBERON:gastrointestinal system	UBERON:colon	UBERON:colon mucosa	not provided	kg	FALSE	2022	not provided
14778.9743.MOL.Pig.Colon.Rec.None.NAb.L10	ERX13313015	7009534	84732	14778.9743.MOL.Pig.Colon.Rec.None.NAb	ERX13310288	20280	female	Host-associated	Animal	Animal (non-saline)	Animal distal gut (non-saline)	pig microbiome	livestock-associated habitat	intestine environment	host-associated	9743.MOL.Pig.Colon.Rec.None.NAb.L10	0.5	32.842	749906	195	-117.258	9823	not provided	9743_MOL_Pig_Colon_Rec_None_NAb_L10	not provided	26	rectum	colon mucosa	USA:CA: San Diego	TRUE	UCSD	FALSE	years	Decimal degrees	meters	9743	not applicable	Decimal degrees	gut metagenome	MOL	pig	UBERON:gastrointestinal system	UBERON:colon	UBERON:colon mucosa	not provided	kg	FALSE	2022	not provided
14778.9743.MOL.Pig.Colon.Rec.None.NAb.L9	ERX13313016	8503002	102514	14778.9743.MOL.Pig.Colon.Rec.None.NAb	ERX13310288	20280	female	Host-associated	Animal	Animal (non-saline)	Animal distal gut (non-saline)	pig microbiome	livestock-associated habitat	intestine environment	host-associated	9743.MOL.Pig.Colon.Rec.None.NAb.L9	0.5	32.842	749906	194	-117.258	9823	not provided	9743_MOL_Pig_Colon_Rec_None_NAb_L9	not provided	26	rectum	colon mucosa	USA:CA: San Diego	TRUE	UCSD	FALSE	years	Decimal degrees	meters	9743	not applicable	Decimal degrees	gut metagenome	MOL	pig	UBERON:gastrointestinal system	UBERON:colon	UBERON:colon mucosa	not provided	kg	FALSE	2022	not provided
14778.9743.NEB.Pig.Colon.Rec.None.NAb.D19	ERX13313017	18244556	74216	14778.9743.NEB.Pig.Colon.Rec.None.NAb	ERX13310289	11719	female	Host-associated	Animal	Animal (non-saline)	Animal distal gut (non-saline)	pig microbiome	livestock-associated habitat	intestine environment	host-associated	9743.NEB.Pig.Colon.Rec.None.NAb.D19	0.5	32.842	749906	254	-117.258	9823	not provided	9743_NEB_Pig_Colon_Rec_None_NAb_D19	not provided	26	rectum	colon mucosa	USA:CA: San Diego	TRUE	UCSD	FALSE	years	Decimal degrees	meters	9743	not applicable	Decimal degrees	gut metagenome	NEB	pig	UBERON:gastrointestinal system	UBERON:colon	UBERON:colon mucosa	not provided	kg	FALSE	2022	not provided
14778.9743.NEB.Pig.Colon.Rec.None.NAb.D20	ERX13313018	27255184	103364	14778.9743.NEB.Pig.Colon.Rec.None.NAb	ERX13310289	11719	female	Host-associated	Animal	Animal (non-saline)	Animal distal gut (non-saline)	pig microbiome	livestock-associated habitat	intestine environment	host-associated	9743.NEB.Pig.Colon.Rec.None.NAb.D20	0.5	32.842	749906	255	-117.258	9823	not provided	9743_NEB_Pig_Colon_Rec_None_NAb_D20	not provided	26	rectum	colon mucosa	USA:CA: San Diego	TRUE	UCSD	FALSE	years	Decimal degrees	meters	9743	not applicable	Decimal degrees	gut metagenome	NEB	pig	UBERON:gastrointestinal system	UBERON:colon	UBERON:colon mucosa	not provided	kg	FALSE	2022	not provided
14778.9743.QIA.Pig.Colon.Rec.None.NAb.D13	ERX13313019	2632344	24906	14778.9743.QIA.Pig.Colon.Rec.None.NAb	ERX13310290	28002	female	Host-associated	Animal	Animal (non-saline)	Animal distal gut (non-saline)	pig microbiome	livestock-associated habitat	intestine environment	host-associated	9743.QIA.Pig.Colon.Rec.None.NAb.D13	0.5	32.842	749906	214	-117.258	9823	not provided	9743_QIA_Pig_Colon_Rec_None_NAb_D13	not provided	26	rectum	colon mucosa	USA:CA: San Diego	TRUE	UCSD	FALSE	years	Decimal degrees	meters	9743	not applicable	Decimal degrees	gut metagenome	QIA	pig	UBERON:gastrointestinal system	UBERON:colon	UBERON:colon mucosa	not provided	kg	FALSE	2022	not provided
14778.9743.QIA.Pig.Colon.Rec.None.NAb.D14	ERX13313020	2751586	84942	14778.9743.QIA.Pig.Colon.Rec.None.NAb	ERX13310290	28002	female	Host-associated	Animal	Animal (non-saline)	Animal distal gut (non-saline)	pig microbiome	livestock-associated habitat	intestine environment	host-associated	9743.QIA.Pig.Colon.Rec.None.NAb.D14	0.5	32.842	749906	215	-117.258	9823	not provided	9743_QIA_Pig_Colon_Rec_None_NAb_D14	not provided	26	rectum	colon mucosa	USA:CA: San Diego	TRUE	UCSD	FALSE	years	Decimal degrees	meters	9743	not applicable	Decimal degrees	gut metagenome	QIA	pig	UBERON:gastrointestinal system	UBERON:colon	UBERON:colon mucosa	not provided	kg	FALSE	2022	not provided
14778.9743.ZYM.Pig.Colon.Rec.None.NAb.L15	ERX13313021	486822	114390	14778.9743.ZYM.Pig.Colon.Rec.None.NAb	ERX13310291	2879	female	Host-associated	Animal	Animal (non-saline)	Animal distal gut (non-saline)	pig microbiome	livestock-associated habitat	intestine environment	host-associated	9743.ZYM.Pig.Colon.Rec.None.NAb.L15	0.5	32.842	749906	234	-117.258	9823	not provided	9743_ZYM_Pig_Colon_Rec_None_NAb_L15	not provided	26	rectum	colon mucosa	USA:CA: San Diego	TRUE	UCSD	FALSE	years	Decimal degrees	meters	9743	not applicable	Decimal degrees	gut metagenome	ZYM	pig	UBERON:gastrointestinal system	UBERON:colon	UBERON:colon mucosa	not provided	kg	FALSE	2022	not provided
14778.9743.ZYM.Pig.Colon.Rec.None.NAb.L16	ERX13313022	220142	135854	14778.9743.ZYM.Pig.Colon.Rec.None.NAb	ERX13310291	2879	female	Host-associated	Animal	Animal (non-saline)	Animal distal gut (non-saline)	pig microbiome	livestock-associated habitat	intestine environment	host-associated	9743.ZYM.Pig.Colon.Rec.None.NAb.L16	0.5	32.842	749906	235	-117.258	9823	not provided	9743_ZYM_Pig_Colon_Rec_None_NAb_L16	not provided	26	rectum	colon mucosa	USA:CA: San Diego	TRUE	UCSD	FALSE	years	Decimal degrees	meters	9743	not applicable	Decimal degrees	gut metagenome	ZYM	pig	UBERON:gastrointestinal system	UBERON:colon	UBERON:colon mucosa	not provided	kg	FALSE	2022	not provided
14778.9753.ChIP.Pig.Colon.Rec.None.NAb.B5	ERX13313023	31099954	240468	14778.9753.ChIP.Pig.Colon.Rec.None.NAb	ERX13310292	2355	female	Host-associated	Animal	Animal (non-saline)	Animal distal gut (non-saline)	pig microbiome	livestock-associated habitat	intestine environment	host-associated	9753.ChIP.Pig.Colon.Rec.None.NAb.B5	0.5	32.842	749906	193	-117.258	9823	not provided	9753_ChIP_Pig_Colon_Rec_None_NAb_B5	not provided	26	rectum	colon mucosa	USA:CA: San Diego	TRUE	UCSD	FALSE	years	Decimal degrees	meters	9753	not applicable	Decimal degrees	gut metagenome	ChIP	pig	UBERON:gastrointestinal system	UBERON:colon	UBERON:colon mucosa	not provided	kg	FALSE	2022	not provided
14778.9753.ChIP.Pig.Colon.Rec.None.NAb.B6	ERX13313024	24000194	184030	14778.9753.ChIP.Pig.Colon.Rec.None.NAb	ERX13310292	2355	female	Host-associated	Animal	Animal (non-saline)	Animal distal gut (non-saline)	pig microbiome	livestock-associated habitat	intestine environment	host-associated	9753.ChIP.Pig.Colon.Rec.None.NAb.B6	0.5	32.842	749906	193	-117.258	9823	not provided	9753_ChIP_Pig_Colon_Rec_None_NAb_B6	not provided	26	rectum	colon mucosa	USA:CA: San Diego	TRUE	UCSD	FALSE	years	Decimal degrees	meters	9753	not applicable	Decimal degrees	gut metagenome	ChIP	pig	UBERON:gastrointestinal system	UBERON:colon	UBERON:colon mucosa	not provided	kg	FALSE	2022	not provided
14778.9753.Control.Pig.Colon.Rec.None.NAb.N1	ERX13313025	29984364	188162	14778.9753.Control.Pig.Colon.Rec.None.NAb	ERX13310293	24294	female	Host-associated	Animal	Animal (non-saline)	Animal distal gut (non-saline)	pig microbiome	livestock-associated habitat	intestine environment	host-associated	9753.Control.Pig.Colon.Rec.None.NAb.N1	0.5	32.842	749906	193	-117.258	9823	not provided	9753_Control_Pig_Colon_Rec_None_NAb_N1	not provided	26	rectum	colon mucosa	USA:CA: San Diego	TRUE	UCSD	FALSE	years	Decimal degrees	meters	9753	not applicable	Decimal degrees	gut metagenome	Control	pig	UBERON:gastrointestinal system	UBERON:colon	UBERON:colon mucosa	not provided	kg	FALSE	2022	not provided
14778.9753.Control.Pig.Colon.Rec.None.NAb.N2	ERX13313026	39957506	251902	14778.9753.Control.Pig.Colon.Rec.None.NAb	ERX13310293	24294	female	Host-associated	Animal	Animal (non-saline)	Animal distal gut (non-saline)	pig microbiome	livestock-associated habitat	intestine environment	host-associated	9753.Control.Pig.Colon.Rec.None.NAb.N2	0.5	32.842	749906	193	-117.258	9823	not provided	9753_Control_Pig_Colon_Rec_None_NAb_N2	not provided	26	rectum	colon mucosa	USA:CA: San Diego	TRUE	UCSD	FALSE	years	Decimal degrees	meters	9753	not applicable	Decimal degrees	gut metagenome	Control	pig	UBERON:gastrointestinal system	UBERON:colon	UBERON:colon mucosa	not provided	kg	FALSE	2022	not provided
14778.9753.MChIP.Pig.Colon.Rec.None.NAb.F7	ERX13313027	9024856	136848	14778.9753.MChIP.Pig.Colon.Rec.None.NAb	ERX13310294	394	female	Host-associated	Animal	Animal (non-saline)	Animal distal gut (non-saline)	pig microbiome	livestock-associated habitat	intestine environment	host-associated	9753.MChIP.Pig.Colon.Rec.None.NAb.F7	0.5	32.842	749906	193	-117.258	9823	not provided	9753_MChIP_Pig_Colon_Rec_None_NAb_F7	not provided	26	rectum	colon mucosa	USA:CA: San Diego	TRUE	UCSD	FALSE	years	Decimal degrees	meters	9753	not applicable	Decimal degrees	gut metagenome	MChIP	pig	UBERON:gastrointestinal system	UBERON:colon	UBERON:colon mucosa	not provided	kg	FALSE	2022	not provided
14778.9753.MChIP.Pig.Colon.Rec.None.NAb.F8	ERX13313028	7080916	79926	14778.9753.MChIP.Pig.Colon.Rec.None.NAb	ERX13310294	394	female	Host-associated	Animal	Animal (non-saline)	Animal distal gut (non-saline)	pig microbiome	livestock-associated habitat	intestine environment	host-associated	9753.MChIP.Pig.Colon.Rec.None.NAb.F8	0.5	32.842	749906	193	-117.258	9823	not provided	9753_MChIP_Pig_Colon_Rec_None_NAb_F8	not provided	26	rectum	colon mucosa	USA:CA: San Diego	TRUE	UCSD	FALSE	years	Decimal degrees	meters	9753	not applicable	Decimal degrees	gut metagenome	MChIP	pig	UBERON:gastrointestinal system	UBERON:colon	UBERON:colon mucosa	not provided	kg	FALSE	2022	not provided
14778.9753.MOL.Pig.Colon.Rec.None.NAb.N10	ERX13313029	2662732	66136	14778.9753.MOL.Pig.Colon.Rec.None.NAb	ERX13310295	2042	female	Host-associated	Animal	Animal (non-saline)	Animal distal gut (non-saline)	pig microbiome	livestock-associated habitat	intestine environment	host-associated	9753.MOL.Pig.Colon.Rec.None.NAb.N10	0.5	32.842	749906	197	-117.258	9823	not provided	9753_MOL_Pig_Colon_Rec_None_NAb_N10	not provided	26	rectum	colon mucosa	USA:CA: San Diego	TRUE	UCSD	FALSE	years	Decimal degrees	meters	9753	not applicable	Decimal degrees	gut metagenome	MOL	pig	UBERON:gastrointestinal system	UBERON:colon	UBERON:colon mucosa	not provided	kg	FALSE	2022	not provided
14778.9753.MOL.Pig.Colon.Rec.None.NAb.N9	ERX13313030	2178012	53316	14778.9753.MOL.Pig.Colon.Rec.None.NAb	ERX13310295	2042	female	Host-associated	Animal	Animal (non-saline)	Animal distal gut (non-saline)	pig microbiome	livestock-associated habitat	intestine environment	host-associated	9753.MOL.Pig.Colon.Rec.None.NAb.N9	0.5	32.842	749906	196	-117.258	9823	not provided	9753_MOL_Pig_Colon_Rec_None_NAb_N9	not provided	26	rectum	colon mucosa	USA:CA: San Diego	TRUE	UCSD	FALSE	years	Decimal degrees	meters	9753	not applicable	Decimal degrees	gut metagenome	MOL	pig	UBERON:gastrointestinal system	UBERON:colon	UBERON:colon mucosa	not provided	kg	FALSE	2022	not provided
14778.9753.NEB.Pig.Colon.Rec.None.NAb.F19	ERX13313031	25819438	105694	14778.9753.NEB.Pig.Colon.Rec.None.NAb	ERX13310296	288	female	Host-associated	Animal	Animal (non-saline)	Animal distal gut (non-saline)	pig microbiome	livestock-associated habitat	intestine environment	host-associated	9753.NEB.Pig.Colon.Rec.None.NAb.F19	0.5	32.842	749906	256	-117.258	9823	not provided	9753_NEB_Pig_Colon_Rec_None_NAb_F19	not provided	26	rectum	colon mucosa	USA:CA: San Diego	TRUE	UCSD	FALSE	years	Decimal degrees	meters	9753	not applicable	Decimal degrees	gut metagenome	NEB	pig	UBERON:gastrointestinal system	UBERON:colon	UBERON:colon mucosa	not provided	kg	FALSE	2022	not provided
14778.9753.NEB.Pig.Colon.Rec.None.NAb.F20	ERX13313032	12452030	55102	14778.9753.NEB.Pig.Colon.Rec.None.NAb	ERX13310296	288	female	Host-associated	Animal	Animal (non-saline)	Animal distal gut (non-saline)	pig microbiome	livestock-associated habitat	intestine environment	host-associated	9753.NEB.Pig.Colon.Rec.None.NAb.F20	0.5	32.842	749906	257	-117.258	9823	not provided	9753_NEB_Pig_Colon_Rec_None_NAb_F20	not provided	26	rectum	colon mucosa	USA:CA: San Diego	TRUE	UCSD	FALSE	years	Decimal degrees	meters	9753	not applicable	Decimal degrees	gut metagenome	NEB	pig	UBERON:gastrointestinal system	UBERON:colon	UBERON:colon mucosa	not provided	kg	FALSE	2022	not provided
14778.9753.QIA.Pig.Colon.Rec.None.NAb.F13	ERX13313033	2461552	23378	14778.9753.QIA.Pig.Colon.Rec.None.NAb	ERX13310297	3898	female	Host-associated	Animal	Animal (non-saline)	Animal distal gut (non-saline)	pig microbiome	livestock-associated habitat	intestine environment	host-associated	9753.QIA.Pig.Colon.Rec.None.NAb.F13	0.5	32.842	749906	216	-117.258	9823	not provided	9753_QIA_Pig_Colon_Rec_None_NAb_F13	not provided	26	rectum	colon mucosa	USA:CA: San Diego	TRUE	UCSD	FALSE	years	Decimal degrees	meters	9753	not applicable	Decimal degrees	gut metagenome	QIA	pig	UBERON:gastrointestinal system	UBERON:colon	UBERON:colon mucosa	not provided	kg	FALSE	2022	not provided
14778.9753.QIA.Pig.Colon.Rec.None.NAb.F14	ERX13313034	4024362	2536798	14778.9753.QIA.Pig.Colon.Rec.None.NAb	ERX13310297	3898	female	Host-associated	Animal	Animal (non-saline)	Animal distal gut (non-saline)	pig microbiome	livestock-associated habitat	intestine environment	host-associated	9753.QIA.Pig.Colon.Rec.None.NAb.F14	0.5	32.842	749906	217	-117.258	9823	not provided	9753_QIA_Pig_Colon_Rec_None_NAb_F14	not provided	26	rectum	colon mucosa	USA:CA: San Diego	TRUE	UCSD	FALSE	years	Decimal degrees	meters	9753	not applicable	Decimal degrees	gut metagenome	QIA	pig	UBERON:gastrointestinal system	UBERON:colon	UBERON:colon mucosa	not provided	kg	FALSE	2022	not provided
14778.9753.ZYM.Pig.Colon.Rec.None.NAb.N15	ERX13313035	1551874	1392666	14778.9753.ZYM.Pig.Colon.Rec.None.NAb	ERX13310298	3103	female	Host-associated	Animal	Animal (non-saline)	Animal distal gut (non-saline)	pig microbiome	livestock-associated habitat	intestine environment	host-associated	9753.ZYM.Pig.Colon.Rec.None.NAb.N15	0.5	32.842	749906	236	-117.258	9823	not provided	9753_ZYM_Pig_Colon_Rec_None_NAb_N15	not provided	26	rectum	colon mucosa	USA:CA: San Diego	TRUE	UCSD	FALSE	years	Decimal degrees	meters	9753	not applicable	Decimal degrees	gut metagenome	ZYM	pig	UBERON:gastrointestinal system	UBERON:colon	UBERON:colon mucosa	not provided	kg	FALSE	2022	not provided
14778.9753.ZYM.Pig.Colon.Rec.None.NAb.N16	ERX13313036	815364	677634	14778.9753.ZYM.Pig.Colon.Rec.None.NAb	ERX13310298	3103	female	Host-associated	Animal	Animal (non-saline)	Animal distal gut (non-saline)	pig microbiome	livestock-associated habitat	intestine environment	host-associated	9753.ZYM.Pig.Colon.Rec.None.NAb.N16	0.5	32.842	749906	237	-117.258	9823	not provided	9753_ZYM_Pig_Colon_Rec_None_NAb_N16	not provided	26	rectum	colon mucosa	USA:CA: San Diego	TRUE	UCSD	FALSE	years	Decimal degrees	meters	9753	not applicable	Decimal degrees	gut metagenome	ZYM	pig	UBERON:gastrointestinal system	UBERON:colon	UBERON:colon mucosa	not provided	kg	FALSE	2022	not provided
[truncated: 4 more columns]

## Sheet: Table S2-adapters
adapter_name	adapter_sequence
Illumina_TruSeq_Adapter_Read_1	AGATCGGAAGAGCACACGTCTGAACTCCAGTCA
Illumina_TruSeq_Adapter_Read_2	AGATCGGAAGAGCGTCGTGTAGGGAAAGAGTGT
Illumina_Small_RNA_Adapter_Read_2	GATCGTCGGACTGTAGAACTCTGAACGTGTAGA
Illumina_DpnII_expression_PCR_Primer_2_|_Illumina_NlaIII_expression_PCR_Primer_2_|_Illumina_Small_RNA_PCR_Primer_2_|_Illumina_DpnII_Gex_PCR_Primer_2_|_Illumina_NlaIII_Gex_PCR_Primer_2	AATGATACGGCGACCACCGACAGGTTCAGAGTTCTACAGTCCGA
Illumina_RNA_PCR_Primer	AATGATACGGCGACCACCGAGATCTACACGTTCAGAGTTCTACAGTCCGA
TruSeq_Universal_Adapter_|_PrefixPE/1_|_PCR_Primer1_|_Illumina_Single_End_PCR_Primer_1_|_Illumina_Paried_End_PCR_Primer_1_|_Illumina_Multiplexing_PCR_Primer_1.01_|_TruSeq_Universal_Adapter_|_TruSeq_Universal_Adapter_|_PrefixPE/1_|_PCR_Primer1	AATGATACGGCGACCACCGAGATCTACACTCTTTCCCTACACGACGCTCTTCCGATCT
pcr_dimer	AATGATACGGCGACCACCGAGATCTACACTCTTTCCCTACACGACGCTCTTCCGATCTAGATCGGAAGAGCGGTTCAGCAGGAATGCCGAGACCGATCTCGTATGCCGTCTTCTGCTTG
PCR_Primers	AATGATACGGCGACCACCGAGATCTACACTCTTTCCCTACACGACGCTCTTCCGATCTCAAGCAGAAGACGGCATACGAGCTCTTCCGATCT
Illumina_Single_End_Sequencing_Primer_|_Illumina_Paired_End_Adapter_1_|_Illumina_Paried_End_Sequencing_Primer_1_|_Illumina_Multiplexing_Adapter_2_|_Illumina_Multiplexing_Read1_Sequencing_Primer	ACACTCTTTCCCTACACGACGCTCTTCCGATCT
PE2_rc_|_TruSeq3_IndexedAdapter_|_PE2_rc_|_TruSeq3_IndexedAdapter	AGATCGGAAGAGCACACGTCTGAACTCCAGTCAC
Reverse_adapter	AGATCGGAAGAGCACACGTCTGAACTCCAGTCACATCACGATCTCGTATGCCGTCTTCTGCTTG
TruSeq2_PE_r	AGATCGGAAGAGCGGTTCAGCAGGAATGCCGAG
PCR_Primer2_rc	AGATCGGAAGAGCGGTTCAGCAGGAATGCCGAGACCGATCTCGTATGCCGTCTTCTGCTTG
PhiX_read1_adapter	AGATCGGAAGAGCGGTTCAGCAGGAATGCCGAGACCGATCTCGTATGCCGTCTTCTGCTTGAAA
PE1_rc_|_TruSeq3_UniversalAdapter_|_PE1_rc_|_TruSeq3_UniversalAdapter	AGATCGGAAGAGCGTCGTGTAGGGAAAGAGTGTA
PCR_Primer1_rc	AGATCGGAAGAGCGTCGTGTAGGGAAAGAGTGTAGATCTCGGTGGTCGCCGTATCATT
PhiX_read2_adapter	AGATCGGAAGAGCGTCGTGTAGGGAAAGAGTGTAGATCTCGGTGGTCGCCGTATCATTAAAAAA
TruSeq2_SE	AGATCGGAAGAGCTCGTATGCCGTCTTCTGCTTG
RNA_PCR_Primer,_Index_35	CAAGCAGAAGACGGCATACGAGATAAAATGGTGACTGGAGTTCCTTGGCACCCGAGAATTCCA
Illumina_PCR_Primer_Index_10	CAAGCAGAAGACGGCATACGAGATAAGCTAGTGACTGGAGTTC
RNA_PCR_Primer,_Index_10	CAAGCAGAAGACGGCATACGAGATAAGCTAGTGACTGGAGTTCCTTGGCACCCGAGAATTCCA
Illumina_PCR_Primer_Index_2	CAAGCAGAAGACGGCATACGAGATACATCGGTGACTGGAGTTC
RNA_PCR_Primer,_Index_2	CAAGCAGAAGACGGCATACGAGATACATCGGTGACTGGAGTTCCTTGGCACCCGAGAATTCCA
RNA_PCR_Primer,_Index_38	CAAGCAGAAGACGGCATACGAGATAGCTAGGTGACTGGAGTTCCTTGGCACCCGAGAATTCCA
RNA_PCR_Primer,_Index_27	CAAGCAGAAGACGGCATACGAGATAGGAATGTGACTGGAGTTCCTTGGCACCCGAGAATTCCA
RNA_PCR_Primer,_Index_25	CAAGCAGAAGACGGCATACGAGATATCAGTGTGACTGGAGTTCCTTGGCACCCGAGAATTCCA
RNA_PCR_Primer,_Index_31	CAAGCAGAAGACGGCATACGAGATATCGTGGTGACTGGAGTTCCTTGGCACCCGAGAATTCCA
RNA_PCR_Primer,_Index_44	CAAGCAGAAGACGGCATACGAGATATTATAGTGACTGGAGTTCCTTGGCACCCGAGAATTCCA
RNA_PCR_Primer,_Index_37	CAAGCAGAAGACGGCATACGAGATATTCCGGTGACTGGAGTTCCTTGGCACCCGAGAATTCCA
Illumina_PCR_Primer_Index_6	CAAGCAGAAGACGGCATACGAGATATTGGCGTGACTGGAGTTC
RNA_PCR_Primer,_Index_6	CAAGCAGAAGACGGCATACGAGATATTGGCGTGACTGGAGTTCCTTGGCACCCGAGAATTCCA
Illumina_PCR_Primer_Index_5	CAAGCAGAAGACGGCATACGAGATCACTGTGTGACTGGAGTTC
RNA_PCR_Primer,_Index_5	CAAGCAGAAGACGGCATACGAGATCACTGTGTGACTGGAGTTCCTTGGCACCCGAGAATTCCA
RNA_PCR_Primer,_Index_23	CAAGCAGAAGACGGCATACGAGATCCACTCGTGACTGGAGTTCCTTGGCACCCGAGAATTCCA
RNA_PCR_Primer,_Index_30	CAAGCAGAAGACGGCATACGAGATCCGGTGGTGACTGGAGTTCCTTGGCACCCGAGAATTCCA
RNA_PCR_Primer,_Index_21	CAAGCAGAAGACGGCATACGAGATCGAAACGTGACTGGAGTTCCTTGGCACCCGAGAATTCCA
RNA_PCR_Primer,_Index_42	CAAGCAGAAGACGGCATACGAGATCGATTAGTGACTGGAGTTCCTTGGCACCCGAGAATTCCA
RNA_PCR_Primer,_Index_33	CAAGCAGAAGACGGCATACGAGATCGCCTGGTGACTGGAGTTCCTTGGCACCCGAGAATTCCA
PrefixPE/2_|_PCR_Primer2_|_Illumina_Paired_End_PCR_Primer_2_|_PrefixPE/2_|_PCR_Primer2	CAAGCAGAAGACGGCATACGAGATCGGTCTCGGCATTCCTGCTGAACCGCTCTTCCGATCT
RNA_PCR_Primer,_Index_22	CAAGCAGAAGACGGCATACGAGATCGTACGGTGACTGGAGTTCCTTGGCACCCGAGAATTCCA
Illumina_PCR_Primer_Index_1	CAAGCAGAAGACGGCATACGAGATCGTGATGTGACTGGAGTTC
RNA_PCR_Primer,_Index_1	CAAGCAGAAGACGGCATACGAGATCGTGATGTGACTGGAGTTCCTTGGCACCCGAGAATTCCA
RNA_PCR_Primer,_Index_17	CAAGCAGAAGACGGCATACGAGATCTCTACGTGACTGGAGTTCCTTGGCACCCGAGAATTCCA
Illumina_PCR_Primer_Index_9	CAAGCAGAAGACGGCATACGAGATCTGATCGTGACTGGAGTTC
RNA_PCR_Primer,_Index_9	CAAGCAGAAGACGGCATACGAGATCTGATCGTGACTGGAGTTCCTTGGCACCCGAGAATTCCA
RNA_PCR_Primer,_Index_47	CAAGCAGAAGACGGCATACGAGATCTTCGAGTGACTGGAGTTCCTTGGCACCCGAGAATTCCA
RNA_PCR_Primer,_Index_28	CAAGCAGAAGACGGCATACGAGATCTTTTGGTGACTGGAGTTCCTTGGCACCCGAGAATTCCA
RNA_PCR_Primer,_Index_45	CAAGCAGAAGACGGCATACGAGATGAATGAGTGACTGGAGTTCCTTGGCACCCGAGAATTCCA
Illumina_PCR_Primer_Index_7	CAAGCAGAAGACGGCATACGAGATGATCTGGTGACTGGAGTTC
RNA_PCR_Primer,_Index_7	CAAGCAGAAGACGGCATACGAGATGATCTGGTGACTGGAGTTCCTTGGCACCCGAGAATTCCA
RNA_PCR_Primer,_Index_34	CAAGCAGAAGACGGCATACGAGATGCCATGGTGACTGGAGTTCCTTGGCACCCGAGAATTCCA
Illumina_PCR_Primer_Index_3	CAAGCAGAAGACGGCATACGAGATGCCTAAGTGACTGGAGTTC
RNA_PCR_Primer,_Index_3	CAAGCAGAAGACGGCATACGAGATGCCTAAGTGACTGGAGTTCCTTGGCACCCGAGAATTCCA
RNA_PCR_Primer,_Index_18	CAAGCAGAAGACGGCATACGAGATGCGGACGTGACTGGAGTTCCTTGGCACCCGAGAATTCCA
RNA_PCR_Primer,_Index_24	CAAGCAGAAGACGGCATACGAGATGCTACCGTGACTGGAGTTCCTTGGCACCCGAGAATTCCA
RNA_PCR_Primer,_Index_26	CAAGCAGAAGACGGCATACGAGATGCTCATGTGACTGGAGTTCCTTGGCACCCGAGAATTCCA
RNA_PCR_Primer,_Index_43	CAAGCAGAAGACGGCATACGAGATGCTGTAGTGACTGGAGTTCCTTGGCACCCGAGAATTCCA
RNA_PCR_Primer,_Index_14	CAAGCAGAAGACGGCATACGAGATGGAACTGTGACTGGAGTTCCTTGGCACCCGAGAATTCCA
RNA_PCR_Primer,_Index_16	CAAGCAGAAGACGGCATACGAGATGGACGGGTGACTGGAGTTCCTTGGCACCCGAGAATTCCA
RNA_PCR_Primer,_Index_20	CAAGCAGAAGACGGCATACGAGATGGCCACGTGACTGGAGTTCCTTGGCACCCGAGAATTCCA
Illumina_PCR_Primer_Index_11	CAAGCAGAAGACGGCATACGAGATGTAGCCGTGACTGGAGTTC
RNA_PCR_Primer,_Index_11	CAAGCAGAAGACGGCATACGAGATGTAGCCGTGACTGGAGTTCCTTGGCACCCGAGAATTCCA
RNA_PCR_Primer,_Index_39	CAAGCAGAAGACGGCATACGAGATGTATAGGTGACTGGAGTTCCTTGGCACCCGAGAATTCCA
RNA_PCR_Primer,_Index_41	CAAGCAGAAGACGGCATACGAGATGTCGTCGTGACTGGAGTTCCTTGGCACCCGAGAATTCCA
Illumina_PCR_Primer_Index_12	CAAGCAGAAGACGGCATACGAGATTACAAGGTGACTGGAGTTC
RNA_PCR_Primer,_Index_12	CAAGCAGAAGACGGCATACGAGATTACAAGGTGACTGGAGTTCCTTGGCACCCGAGAATTCCA
RNA_PCR_Primer,_Index_29	CAAGCAGAAGACGGCATACGAGATTAGTTGGTGACTGGAGTTCCTTGGCACCCGAGAATTCCA
Illumina_PCR_Primer_Index_8	CAAGCAGAAGACGGCATACGAGATTCAAGTGTGACTGGAGTTC
RNA_PCR_Primer,_Index_8	CAAGCAGAAGACGGCATACGAGATTCAAGTGTGACTGGAGTTCCTTGGCACCCGAGAATTCCA
RNA_PCR_Primer,_Index_46	CAAGCAGAAGACGGCATACGAGATTCGGGAGTGACTGGAGTTCCTTGGCACCCGAGAATTCCA
RNA_PCR_Primer,_Index_40	CAAGCAGAAGACGGCATACGAGATTCTGAGGTGACTGGAGTTCCTTGGCACCCGAGAATTCCA
RNA_PCR_Primer,_Index_15	CAAGCAGAAGACGGCATACGAGATTGACATGTGACTGGAGTTCCTTGGCACCCGAGAATTCCA
RNA_PCR_Primer,_Index_32	CAAGCAGAAGACGGCATACGAGATTGAGTGGTGACTGGAGTTCCTTGGCACCCGAGAATTCCA
RNA_PCR_Primer,_Index_48	CAAGCAGAAGACGGCATACGAGATTGCCGAGTGACTGGAGTTCCTTGGCACCCGAGAATTCCA
Illumina_PCR_Primer_Index_4	CAAGCAGAAGACGGCATACGAGATTGGTCAGTGACTGGAGTTC
RNA_PCR_Primer,_Index_4	CAAGCAGAAGACGGCATACGAGATTGGTCAGTGACTGGAGTTCCTTGGCACCCGAGAATTCCA
RNA_PCR_Primer,_Index_36	CAAGCAGAAGACGGCATACGAGATTGTTGGGTGACTGGAGTTCCTTGGCACCCGAGAATTCCA
RNA_PCR_Primer,_Index_13	CAAGCAGAAGACGGCATACGAGATTTGACTGTGACTGGAGTTCCTTGGCACCCGAGAATTCCA
RNA_PCR_Primer,_Index_19	CAAGCAGAAGACGGCATACGAGATTTTCACGTGACTGGAGTTCCTTGGCACCCGAGAATTCCA
Illumina_Single_End_Adapter_2_|_Illumina_Single_End_PCR_Primer_2	CAAGCAGAAGACGGCATACGAGCTCTTCCGATCT
ABI_Solid3_Adapter_B	CCACTACGCCTCCGCTTTCCTCTCTATGGGCAGTCGGTGAT
Illumina_NlaIII_expression_Sequencing_Primer_|_Illumina_NlaIII_Gex_Sequencing_Primer	CCGACAGGTTCAGAGTTCTACAGTCCGACATG
I7_Primer_Nextera_XT_and_Nextera_Enrichment_N711_|_I7_Primer_Nextera_XT_Index_Kit_v2_N711_|_I7_Primer_Nextera_XT_and_Nextera_Enrichment_N711_|_I7_Primer_Nextera_XT_Index_Kit_v2_N711	CCGAGCCCACGAGACAAGAGGCAATCTCGTATGCCGTCTTCTGCTTG
I7_Primer_Nextera_XT_Index_Kit_v2_N716	CCGAGCCCACGAGACACTCGCTAATCTCGTATGCCGTCTTCTGCTTG
I7_Primer_Nextera_XT_Index_Kit_v2_N724	CCGAGCCCACGAGACACTGAGCGATCTCGTATGCCGTCTTCTGCTTG
I7_Primer_Nextera_XT_and_Nextera_Enrichment_N703_|_I7_Primer_Nextera_XT_Index_Kit_v2_N703_|_I7_Primer_Nextera_XT_and_Nextera_Enrichment_N703_|_I7_Primer_Nextera_XT_Index_Kit_v2_N703	CCGAGCCCACGAGACAGGCAGAAATCTCGTATGCCGTCTTCTGCTTG
I7_Primer_Nextera_XT_Index_Kit_v2_N715	CCGAGCCCACGAGACATCTCAGGATCTCGTATGCCGTCTTCTGCTTG
I7_Primer_Nextera_XT_Index_Kit_v2_N722	CCGAGCCCACGAGACATGCGCAGATCTCGTATGCCGTCTTCTGCTTG
I7_Primer_Nextera_XT_and_Nextera_Enrichment_N708	CCGAGCCCACGAGACCAGAGAGGATCTCGTATGCCGTCTTCTGCTTG
I7_Primer_Nextera_XT_Index_Kit_v2_N726	CCGAGCCCACGAGACCCTAAGACATCTCGTATGCCGTCTTCTGCTTG
I7_Primer_Nextera_XT_and_Nextera_Enrichment_N710_|_I7_Primer_Nextera_XT_Index_Kit_v2_N710_|_I7_Primer_Nextera_XT_and_Nextera_Enrichment_N710_|_I7_Primer_Nextera_XT_Index_Kit_v2_N710	CCGAGCCCACGAGACCGAGGCTGATCTCGTATGCCGTCTTCTGCTTG
I7_Primer_Nextera_XT_Index_Kit_v2_N727	CCGAGCCCACGAGACCGATCAGTATCTCGTATGCCGTCTTCTGCTTG
I7_Primer_Nextera_XT_Index_Kit_v2_N720	CCGAGCCCACGAGACCGGAGCCTATCTCGTATGCCGTCTTCTGCTTG
I7_Primer_Nextera_XT_and_Nextera_Enrichment_N702_|_I7_Primer_Nextera_XT_Index_Kit_v2_N702_|_I7_Primer_Nextera_XT_and_Nextera_Enrichment_N702_|_I7_Primer_Nextera_XT_Index_Kit_v2_N702	CCGAGCCCACGAGACCGTACTAGATCTCGTATGCCGTCTTCTGCTTG
I7_Primer_Nextera_XT_and_Nextera_Enrichment_N707_|_I7_Primer_Nextera_XT_Index_Kit_v2_N707_|_I7_Primer_Nextera_XT_and_Nextera_Enrichment_N707_|_I7_Primer_Nextera_XT_Index_Kit_v2_N707	CCGAGCCCACGAGACCTCTCTACATCTCGTATGCCGTCTTCTGCTTG
I7_Primer_Nextera_XT_Index_Kit_v2_N719	CCGAGCCCACGAGACGCGTAGTAATCTCGTATGCCGTCTTCTGCTTG
I7_Primer_Nextera_XT_and_Nextera_Enrichment_N709	CCGAGCCCACGAGACGCTACGCTATCTCGTATGCCGTCTTCTGCTTG
I7_Primer_Nextera_XT_Index_Kit_v2_N714	CCGAGCCCACGAGACGCTCATGAATCTCGTATGCCGTCTTCTGCTTG
I7_Primer_Nextera_XT_and_Nextera_Enrichment_N705_|_I7_Primer_Nextera_XT_Index_Kit_v2_N705_|_I7_Primer_Nextera_XT_and_Nextera_Enrichment_N705_|_I7_Primer_Nextera_XT_Index_Kit_v2_N705	CCGAGCCCACGAGACGGACTCCTATCTCGTATGCCGTCTTCTGCTTG
I7_Primer_Nextera_XT_Index_Kit_v2_N718	CCGAGCCCACGAGACGGAGCTACATCTCGTATGCCGTCTTCTGCTTG
I7_Primer_Nextera_XT_and_Nextera_Enrichment_N712_|_I7_Primer_Nextera_XT_Index_Kit_v2_N712_|_I7_Primer_Nextera_XT_and_Nextera_Enrichment_N712_|_I7_Primer_Nextera_XT_Index_Kit_v2_N712	CCGAGCCCACGAGACGTAGAGGAATCTCGTATGCCGTCTTCTGCTTG
I7_Primer_Nextera_XT_and_Nextera_Enrichment_N701_|_I7_Primer_Nextera_XT_Index_Kit_v2_N701_|_I7_Primer_Nextera_XT_and_Nextera_Enrichment_N701_|_I7_Primer_Nextera_XT_Index_Kit_v2_N701	CCGAGCCCACGAGACTAAGGCGAATCTCGTATGCCGTCTTCTGCTTG
I7_Primer_Nextera_XT_Index_Kit_v2_N721	CCGAGCCCACGAGACTACGCTGCATCTCGTATGCCGTCTTCTGCTTG
I7_Primer_Nextera_XT_Index_Kit_v2_N723	CCGAGCCCACGAGACTAGCGCTCATCTCGTATGCCGTCTTCTGCTTG
I7_Primer_Nextera_XT_and_Nextera_Enrichment_N706_|_I7_Primer_Nextera_XT_Index_Kit_v2_N706_|_I7_Primer_Nextera_XT_and_Nextera_Enrichment_N706_|_I7_Primer_Nextera_XT_Index_Kit_v2_N706	CCGAGCCCACGAGACTAGGCATGATCTCGTATGCCGTCTTCTGCTTG
I7_Primer_Nextera_XT_and_Nextera_Enrichment_N704_|_I7_Primer_Nextera_XT_Index_Kit_v2_N704_|_I7_Primer_Nextera_XT_and_Nextera_Enrichment_N704_|_I7_Primer_Nextera_XT_Index_Kit_v2_N704	CCGAGCCCACGAGACTCCTGAGCATCTCGTATGCCGTCTTCTGCTTG
I7_Primer_Nextera_XT_Index_Kit_v2_N729	CCGAGCCCACGAGACTCGACGTCATCTCGTATGCCGTCTTCTGCTTG
I7_Primer_Nextera_XT_Index_Kit_v2_N728	CCGAGCCCACGAGACTGCAGCTAATCTCGTATGCCGTCTTCTGCTTG
Illumina_DpnII_expression_Sequencing_Primer_|_Illumina_Small_RNA_Sequencing_Primer_|_Illumina_DpnII_Gex_Sequencing_Primer	CGACAGGTTCAGAGTTCTACAGTCCGACGATC
Illumina_Paired_End_Sequencing_Primer_2	CGGTCTCGGCATTCCTGCTGAACCGCTCTTCCGATCT
Clontech_Universal_Primer_Mix_Long	CTAATACGACTCACTATAGGGCAAGCAGTGGTATCAACGCAGAGT
I7_Adapter_Nextera_No_Barcode	CTGAGCGGGCTGGCAAGGCAGACCGATCTCGTATGCCGTCTTCTGCTTG
I5_Adapter_Nextera	CTGATGGCGCGAGGGAGGCGTGTAGATCTCGGTGGTCGCCGTATCATT
ABI_Solid3_Adapter_A	CTGCCCCGGGTTCCTCATTCTCTCAGCAGCATG
I7_Nextera_Transposase_1_|_Trans2_rc_|_I7_Nextera_Transposase_1_|_Trans2_rc	CTGTCTCTTATACACATCTCCGAGCCCACGAGAC
I7_Nextera_Transposase_2	CTGTCTCTTATACACATCTCTGAGCGGGCTGGCAAGGC
I5_Nextera_Transposase_2	CTGTCTCTTATACACATCTCTGATGGCGCGAGGGAGGC
I5_Nextera_Transposase_1_|_Trans1_rc_|_I5_Nextera_Transposase_1_|_Trans1_rc	CTGTCTCTTATACACATCTGACGCTGCCGACGA
I5_Primer_Nextera_XT_Index_Kit_v2_S516	GACGCTGCCGACGAACTCTAGGGTGTAGATCTCGGTGGTCGCCGTATCATT
I5_Primer_Nextera_XT_and_Nextera_Enrichment_[N/S/E]503_|_I5_Primer_Nextera_XT_Index_Kit_v2_S503_|_I5_Primer_Nextera_XT_and_Nextera_Enrichment_[N/S/E]503_|_I5_Primer_Nextera_XT_Index_Kit_v2_S503	GACGCTGCCGACGAAGAGGATAGTGTAGATCTCGGTGGTCGCCGTATCATT
I5_Primer_Nextera_XT_Index_Kit_v2_S515	GACGCTGCCGACGAAGCTAGAAGTGTAGATCTCGGTGGTCGCCGTATCATT
I5_Primer_Nextera_XT_and_Nextera_Enrichment_[N/S/E]508_|_I5_Primer_Nextera_XT_Index_Kit_v2_S508_|_I5_Primer_Nextera_XT_and_Nextera_Enrichment_[N/S/E]508_|_I5_Primer_Nextera_XT_Index_Kit_v2_S508	GACGCTGCCGACGAAGGCTTAGGTGTAGATCTCGGTGGTCGCCGTATCATT
I5_Primer_Nextera_XT_and_Nextera_Enrichment_[N/S/E]502_|_I5_Primer_Nextera_XT_Index_Kit_v2_S502_|_I5_Primer_Nextera_XT_and_Nextera_Enrichment_[N/S/E]502_|_I5_Primer_Nextera_XT_Index_Kit_v2_S502	GACGCTGCCGACGAATAGAGAGGTGTAGATCTCGGTGGTCGCCGTATCATT
I5_Primer_Nextera_XT_Index_Kit_v2_S520	GACGCTGCCGACGAATAGCCTTGTGTAGATCTCGGTGGTCGCCGTATCATT
I5_Primer_Nextera_XT_Index_Kit_v2_S510	GACGCTGCCGACGAATTAGACGGTGTAGATCTCGGTGGTCGCCGTATCATT
I5_Primer_Nextera_XT_Index_Kit_v2_S511	GACGCTGCCGACGACGGAGAGAGTGTAGATCTCGGTGGTCGCCGTATCATT
I5_Primer_Nextera_XT_Index_Kit_v2_S513	GACGCTGCCGACGACTAGTCGAGTGTAGATCTCGGTGGTCGCCGTATCATT
I5_Primer_Nextera_XT_and_Nextera_Enrichment_[N/S/E]505_|_I5_Primer_Nextera_XT_Index_Kit_v2_S505_|_I5_Primer_Nextera_XT_and_Nextera_Enrichment_[N/S/E]505_|_I5_Primer_Nextera_XT_Index_Kit_v2_S505	GACGCTGCCGACGACTCCTTACGTGTAGATCTCGGTGGTCGCCGTATCATT
I5_Primer_Nextera_XT_Index_Kit_v2_S518	GACGCTGCCGACGACTTAATAGGTGTAGATCTCGGTGGTCGCCGTATCATT
I5_Primer_Nextera_XT_and_Nextera_Enrichment_[N/S/E]501	GACGCTGCCGACGAGCGATCTAGTGTAGATCTCGGTGGTCGCCGTATCATT
I5_Primer_Nextera_XT_Index_Kit_v2_S521	GACGCTGCCGACGATAAGGCTCGTGTAGATCTCGGTGGTCGCCGTATCATT
I5_Primer_Nextera_XT_and_Nextera_Enrichment_[N/S/E]507_|_I5_Primer_Nextera_XT_Index_Kit_v2_S507_|_I5_Primer_Nextera_XT_and_Nextera_Enrichment_[N/S/E]507_|_I5_Primer_Nextera_XT_Index_Kit_v2_S507	GACGCTGCCGACGATACTCCTTGTGTAGATCTCGGTGGTCGCCGTATCATT
I5_Primer_Nextera_XT_and_Nextera_Enrichment_[N/S/E]506_|_I5_Primer_Nextera_XT_Index_Kit_v2_S506_|_I5_Primer_Nextera_XT_and_Nextera_Enrichment_[N/S/E]506_|_I5_Primer_Nextera_XT_Index_Kit_v2_S506	GACGCTGCCGACGATATGCAGTGTGTAGATCTCGGTGGTCGCCGTATCATT
I5_Primer_Nextera_XT_Index_Kit_v2_S522	GACGCTGCCGACGATCGCATAAGTGTAGATCTCGGTGGTCGCCGTATCATT
I5_Primer_Nextera_XT_and_Nextera_Enrichment_[N/S/E]504	GACGCTGCCGACGATCTACTCTGTGTAGATCTCGGTGGTCGCCGTATCATT
I5_Primer_Nextera_XT_and_Nextera_Enrichment_[N/S/E]517_|_I5_Primer_Nextera_XT_Index_Kit_v2_S517_|_I5_Primer_Nextera_XT_and_Nextera_Enrichment_[N/S/E]517_|_I5_Primer_Nextera_XT_Index_Kit_v2_S517	GACGCTGCCGACGATCTTACGCGTGTAGATCTCGGTGGTCGCCGTATCATT
Nextera_LMP_Read1_External_Adapter_|_Illumina_Multiplexing_Index_Sequencing_Primer	GATCGGAAGAGCACACGTCTGAACTCCAGTCAC
TruSeq_Adapter_Index_5_|_TruSeq_Adapter,_Index_5	GATCGGAAGAGCACACGTCTGAACTCCAGTCACACAGTGATCTCGTATGCCGTCTTCTGCTTG
TruSeq_Adapter_Index_25	GATCGGAAGAGCACACGTCTGAACTCCAGTCACACTGATATATCTCGTATGCCGTCTTCTGCTTG
TruSeq_Adapter,_Index_25	GATCGGAAGAGCACACGTCTGAACTCCAGTCACACTGATATCTCGTATGCCGTCTTCTGCTTG
TruSeq_Adapter_Index_8_|_TruSeq_Adapter,_Index_8	GATCGGAAGAGCACACGTCTGAACTCCAGTCACACTTGAATCTCGTATGCCGTCTTCTGCTTG
TruSeq_Adapter_Index_13	GATCGGAAGAGCACACGTCTGAACTCCAGTCACAGTCAACAATCTCGTATGCCGTCTTCTGCTTG
TruSeq_Adapter,_Index_13	GATCGGAAGAGCACACGTCTGAACTCCAGTCACAGTCAACTCTCGTATGCCGTCTTCTGCTTG
TruSeq_Adapter_Index_14	GATCGGAAGAGCACACGTCTGAACTCCAGTCACAGTTCCGTATCTCGTATGCCGTCTTCTGCTTG
TruSeq_Adapter,_Index_14	GATCGGAAGAGCACACGTCTGAACTCCAGTCACAGTTCCGTCTCGTATGCCGTCTTCTGCTTG
TruSeq_Adapter_Index_1_6_|_TruSeq_Adapter,_Index_1	GATCGGAAGAGCACACGTCTGAACTCCAGTCACATCACGATCTCGTATGCCGTCTTCTGCTTG
TruSeq_Adapter_Index_15	GATCGGAAGAGCACACGTCTGAACTCCAGTCACATGTCAGAATCTCGTATGCCGTCTTCTGCTTG
TruSeq_Adapter,_Index_15	GATCGGAAGAGCACACGTCTGAACTCCAGTCACATGTCAGTCTCGTATGCCGTCTTCTGCTTG
TruSeq_Adapter_Index_27	GATCGGAAGAGCACACGTCTGAACTCCAGTCACATTCCTTTATCTCGTATGCCGTCTTCTGCTTG
TruSeq_Adapter,_Index_27	GATCGGAAGAGCACACGTCTGAACTCCAGTCACATTCCTTTCTCGTATGCCGTCTTCTGCTTG
TruSeq_Adapter_Index_7_|_TruSeq_Adapter,_Index_7	GATCGGAAGAGCACACGTCTGAACTCCAGTCACCAGATCATCTCGTATGCCGTCTTCTGCTTG
TruSeq_Adapter,_Index_23	GATCGGAAGAGCACACGTCTGAACTCCAGTCACCCACTCTTCTCGTATGCCGTCTTCTGCTTG
TruSeq_Adapter_Index_16	GATCGGAAGAGCACACGTCTGAACTCCAGTCACCCGTCCCGATCTCGTATGCCGTCTTCTGCTTG
TruSeq_Adapter,_Index_16	GATCGGAAGAGCACACGTCTGAACTCCAGTCACCCGTCCCTCTCGTATGCCGTCTTCTGCTTG
TruSeq_Adapter_Index_2_|_TruSeq_Adapter,_Index_2	GATCGGAAGAGCACACGTCTGAACTCCAGTCACCGATGTATCTCGTATGCCGTCTTCTGCTTG
TruSeq_Adapter_Index_22	GATCGGAAGAGCACACGTCTGAACTCCAGTCACCGTACGTAATCTCGTATGCCGTCTTCTGCTTG
TruSeq_Adapter,_Index_22	GATCGGAAGAGCACACGTCTGAACTCCAGTCACCGTACGTTCTCGTATGCCGTCTTCTGCTTG
TruSeq_Adapter_Index_12_|_TruSeq_Adapter,_Index_12	GATCGGAAGAGCACACGTCTGAACTCCAGTCACCTTGTAATCTCGTATGCCGTCTTCTGCTTG
TruSeq_Adapter_Index_23	GATCGGAAGAGCACACGTCTGAACTCCAGTCACGAGTGGATATCTCGTATGCCGTCTTCTGCTTG
TruSeq_Adapter_Index_9_|_TruSeq_Adapter,_Index_9	GATCGGAAGAGCACACGTCTGAACTCCAGTCACGATCAGATCTCGTATGCCGTCTTCTGCTTG
TruSeq_Adapter_Index_6_|_TruSeq_Adapter,_Index_6	GATCGGAAGAGCACACGTCTGAACTCCAGTCACGCCAATATCTCGTATGCCGTCTTCTGCTTG
TruSeq_Adapter_Index_11_|_TruSeq_Adapter,_Index_11	GATCGGAAGAGCACACGTCTGAACTCCAGTCACGGCTACATCTCGTATGCCGTCTTCTGCTTG
TruSeq_Adapter_Index_18_7	GATCGGAAGAGCACACGTCTGAACTCCAGTCACGTCCGCACATCTCGTATGCCGTCTTCTGCTTG
TruSeq_Adapter,_Index_18	GATCGGAAGAGCACACGTCTGAACTCCAGTCACGTCCGCATCTCGTATGCCGTCTTCTGCTTG
TruSeq_Adapter_Index_19	GATCGGAAGAGCACACGTCTGAACTCCAGTCACGTGAAACGATCTCGTATGCCGTCTTCTGCTTG
TruSeq_Adapter,_Index_19	GATCGGAAGAGCACACGTCTGAACTCCAGTCACGTGAAACTCTCGTATGCCGTCTTCTGCTTG
TruSeq_Adapter_Index_20	GATCGGAAGAGCACACGTCTGAACTCCAGTCACGTGGCCTTATCTCGTATGCCGTCTTCTGCTTG
TruSeq_Adapter,_Index_20	GATCGGAAGAGCACACGTCTGAACTCCAGTCACGTGGCCTTCTCGTATGCCGTCTTCTGCTTG
TruSeq_Adapter_Index_21	GATCGGAAGAGCACACGTCTGAACTCCAGTCACGTTTCGGAATCTCGTATGCCGTCTTCTGCTTG
TruSeq_Adapter,_Index_21	GATCGGAAGAGCACACGTCTGAACTCCAGTCACGTTTCGGTCTCGTATGCCGTCTTCTGCTTG
TruSeq_Adapter_Index_10_|_TruSeq_Adapter,_Index_10	GATCGGAAGAGCACACGTCTGAACTCCAGTCACTAGCTTATCTCGTATGCCGTCTTCTGCTTG
TruSeq_Adapter_Index_4_|_TruSeq_Adapter,_Index_4	GATCGGAAGAGCACACGTCTGAACTCCAGTCACTGACCAATCTCGTATGCCGTCTTCTGCTTG
TruSeq_Adapter_Index_3_|_TruSeq_Adapter,_Index_3	GATCGGAAGAGCACACGTCTGAACTCCAGTCACTTAGGCATCTCGTATGCCGTCTTCTGCTTG
Illumina_Paired_End_Adapter_2	GATCGGAAGAGCGGTTCAGCAGGAATGCCGAG
Nextera_LMP_Read2_External_Adapter	GATCGGAAGAGCGTCGTGTAGGGAAAGAGTGT
Illumina_Single_End_Adapter_1	GATCGGAAGAGCTCGTATGCCGTCTTCTGCTTG
Trans2	GTCTCGTGGGCTCGGAGATGTGTATAAGAGACAG
PrefixPE/2_|_PE2_|_Illumina_Multiplexing_PCR_Primer_2.01_|_Illumina_Multiplexing_Read2_Sequencing_Primer_|_PrefixPE/2_|_PE2	GTGACTGGAGTTCAGACGTGTGCTCTTCCGATCT
PrefixPE/1_|_PE1_|_PrefixPE/1_|_PE1	TACACTCTTTCCCTACACGACGCTCTTCCGATCT
RNA_PCR_Primer_(RP1)_part_#_15013198	TCGGACTGTAGAACTCTGAACGTGTAGATCTCGGTGGTCGCCGTATCATT
Trans1	TCGTCGGCAGCGTCAGATGTGTATAAGAGACAG
RNA_PCR_Primer_Index_5_(RPI5)	TGGAATTCTCGGGTGCCAAGGAACTCCAGTCACACAGTGATCTCGTATGCCGTCTTCTGCTTG
RNA_PCR_Primer_Index_25_(RPI25)	TGGAATTCTCGGGTGCCAAGGAACTCCAGTCACACTGATATCTCGTATGCCGTCTTCTGCTTG
RNA_PCR_Primer_Index_8_(RPI8)	TGGAATTCTCGGGTGCCAAGGAACTCCAGTCACACTTGAATCTCGTATGCCGTCTTCTGCTTG
RNA_PCR_Primer_Index_13_(RPI13)	TGGAATTCTCGGGTGCCAAGGAACTCCAGTCACAGTCAAATCTCGTATGCCGTCTTCTGCTTG
RNA_PCR_Primer_Index_14_(RPI14)	TGGAATTCTCGGGTGCCAAGGAACTCCAGTCACAGTTCCATCTCGTATGCCGTCTTCTGCTTG
RNA_PCR_Primer_Index_1_(RPI1)_2,9	TGGAATTCTCGGGTGCCAAGGAACTCCAGTCACATCACGATCTCGTATGCCGTCTTCTGCTTG
RNA_PCR_Primer_Index_26_(RPI26)	TGGAATTCTCGGGTGCCAAGGAACTCCAGTCACATGAGCATCTCGTATGCCGTCTTCTGCTTG
RNA_PCR_Primer_Index_15_(RPI15)	TGGAATTCTCGGGTGCCAAGGAACTCCAGTCACATGTCAATCTCGTATGCCGTCTTCTGCTTG
RNA_PCR_Primer_Index_27_(RPI27)	TGGAATTCTCGGGTGCCAAGGAACTCCAGTCACATTCCTATCTCGTATGCCGTCTTCTGCTTG
RNA_PCR_Primer_Index_28_(RPI28)	TGGAATTCTCGGGTGCCAAGGAACTCCAGTCACCAAAAGATCTCGTATGCCGTCTTCTGCTTG
RNA_PCR_Primer_Index_29_(RPI29)	TGGAATTCTCGGGTGCCAAGGAACTCCAGTCACCAACTAATCTCGTATGCCGTCTTCTGCTTG
RNA_PCR_Primer_Index_30_(RPI30)	TGGAATTCTCGGGTGCCAAGGAACTCCAGTCACCACCGGATCTCGTATGCCGTCTTCTGCTTG
RNA_PCR_Primer_Index_31_(RPI31)	TGGAATTCTCGGGTGCCAAGGAACTCCAGTCACCACGATATCTCGTATGCCGTCTTCTGCTTG
RNA_PCR_Primer_Index_32_(RPI32)	TGGAATTCTCGGGTGCCAAGGAACTCCAGTCACCACTCAATCTCGTATGCCGTCTTCTGCTTG
RNA_PCR_Primer_Index_7_(RPI7)	TGGAATTCTCGGGTGCCAAGGAACTCCAGTCACCAGATCATCTCGTATGCCGTCTTCTGCTTG
RNA_PCR_Primer_Index_33_(RPI33)	TGGAATTCTCGGGTGCCAAGGAACTCCAGTCACCAGGCGATCTCGTATGCCGTCTTCTGCTTG
RNA_PCR_Primer_Index_34_(RPI34)	TGGAATTCTCGGGTGCCAAGGAACTCCAGTCACCATGGCATCTCGTATGCCGTCTTCTGCTTG
RNA_PCR_Primer_Index_35_(RPI35)	TGGAATTCTCGGGTGCCAAGGAACTCCAGTCACCATTTTATCTCGTATGCCGTCTTCTGCTTG
RNA_PCR_Primer_Index_36_(RPI36)	TGGAATTCTCGGGTGCCAAGGAACTCCAGTCACCCAACAATCTCGTATGCCGTCTTCTGCTTG
RNA_PCR_Primer_Index_16_(RPI16)	TGGAATTCTCGGGTGCCAAGGAACTCCAGTCACCCGTCCATCTCGTATGCCGTCTTCTGCTTG
RNA_PCR_Primer_Index_2_(RPI2)	TGGAATTCTCGGGTGCCAAGGAACTCCAGTCACCGATGTATCTCGTATGCCGTCTTCTGCTTG
RNA_PCR_Primer_Index_37_(RPI37)	TGGAATTCTCGGGTGCCAAGGAACTCCAGTCACCGGAATATCTCGTATGCCGTCTTCTGCTTG
RNA_PCR_Primer_Index_22_(RPI22)	TGGAATTCTCGGGTGCCAAGGAACTCCAGTCACCGTACGATCTCGTATGCCGTCTTCTGCTTG
RNA_PCR_Primer_Index_38_(RPI38)	TGGAATTCTCGGGTGCCAAGGAACTCCAGTCACCTAGCTATCTCGTATGCCGTCTTCTGCTTG
RNA_PCR_Primer_Index_39_(RPI39)	TGGAATTCTCGGGTGCCAAGGAACTCCAGTCACCTATACATCTCGTATGCCGTCTTCTGCTTG
RNA_PCR_Primer_Index_40_(RPI40)	TGGAATTCTCGGGTGCCAAGGAACTCCAGTCACCTCAGAATCTCGTATGCCGTCTTCTGCTTG
RNA_PCR_Primer_Index_12_(RPI12)	TGGAATTCTCGGGTGCCAAGGAACTCCAGTCACCTTGTAATCTCGTATGCCGTCTTCTGCTTG
RNA_PCR_Primer_Index_41_(RPI41)	TGGAATTCTCGGGTGCCAAGGAACTCCAGTCACGACGACATCTCGTATGCCGTCTTCTGCTTG
RNA_PCR_Primer_Index_23_(RPI23)	TGGAATTCTCGGGTGCCAAGGAACTCCAGTCACGAGTGGATCTCGTATGCCGTCTTCTGCTTG
RNA_PCR_Primer_Index_9_(RPI9)	TGGAATTCTCGGGTGCCAAGGAACTCCAGTCACGATCAGATCTCGTATGCCGTCTTCTGCTTG
RNA_PCR_Primer_Index_6_(RPI6)	TGGAATTCTCGGGTGCCAAGGAACTCCAGTCACGCCAATATCTCGTATGCCGTCTTCTGCTTG
RNA_PCR_Primer_Index_11_(RPI11)	TGGAATTCTCGGGTGCCAAGGAACTCCAGTCACGGCTACATCTCGTATGCCGTCTTCTGCTTG
RNA_PCR_Primer_Index_24_(RPI24)	TGGAATTCTCGGGTGCCAAGGAACTCCAGTCACGGTAGCATCTCGTATGCCGTCTTCTGCTTG
RNA_PCR_Primer_Index_17_(RPI17)	TGGAATTCTCGGGTGCCAAGGAACTCCAGTCACGTAGAGATCTCGTATGCCGTCTTCTGCTTG
RNA_PCR_Primer_Index_18_(RPI18)	TGGAATTCTCGGGTGCCAAGGAACTCCAGTCACGTCCGCATCTCGTATGCCGTCTTCTGCTTG
RNA_PCR_Primer_Index_19_(RPI19)	TGGAATTCTCGGGTGCCAAGGAACTCCAGTCACGTGAAAATCTCGTATGCCGTCTTCTGCTTG
RNA_PCR_Primer_Index_20_(RPI20)	TGGAATTCTCGGGTGCCAAGGAACTCCAGTCACGTGGCCATCTCGTATGCCGTCTTCTGCTTG
RNA_PCR_Primer_Index_21_(RPI21)	TGGAATTCTCGGGTGCCAAGGAACTCCAGTCACGTTTCGATCTCGTATGCCGTCTTCTGCTTG
RNA_PCR_Primer_Index_42_(RPI42)	TGGAATTCTCGGGTGCCAAGGAACTCCAGTCACTAATCGATCTCGTATGCCGTCTTCTGCTTG
RNA_PCR_Primer_Index_43_(RPI43)	TGGAATTCTCGGGTGCCAAGGAACTCCAGTCACTACAGCATCTCGTATGCCGTCTTCTGCTTG
RNA_PCR_Primer_Index_10_(RPI10)	TGGAATTCTCGGGTGCCAAGGAACTCCAGTCACTAGCTTATCTCGTATGCCGTCTTCTGCTTG
RNA_PCR_Primer_Index_44_(RPI44)	TGGAATTCTCGGGTGCCAAGGAACTCCAGTCACTATAATATCTCGTATGCCGTCTTCTGCTTG
RNA_PCR_Primer_Index_45_(RPI45)	TGGAATTCTCGGGTGCCAAGGAACTCCAGTCACTCATTCATCTCGTATGCCGTCTTCTGCTTG
RNA_PCR_Primer_Index_46_(RPI46)	TGGAATTCTCGGGTGCCAAGGAACTCCAGTCACTCCCGAATCTCGTATGCCGTCTTCTGCTTG
RNA_PCR_Primer_Index_47_(RPI47)	TGGAATTCTCGGGTGCCAAGGAACTCCAGTCACTCGAAGATCTCGTATGCCGTCTTCTGCTTG
RNA_PCR_Primer_Index_48_(RPI48)	TGGAATTCTCGGGTGCCAAGGAACTCCAGTCACTCGGCAATCTCGTATGCCGTCTTCTGCTTG
RNA_PCR_Primer_Index_4_(RPI4)	TGGAATTCTCGGGTGCCAAGGAACTCCAGTCACTGACCAATCTCGTATGCCGTCTTCTGCTTG
RNA_PCR_Primer_Index_3_(RPI3)	TGGAATTCTCGGGTGCCAAGGAACTCCAGTCACTTAGGCATCTCGTATGCCGTCTTCTGCTTG
FlowCell1	TTTTTTTTTTAATGATACGGCGACCACCGAGATCTACAC
FlowCell2	TTTTTTTTTTCAAGCAGAAGACGGCATACGA
MGI/BGI_adapter_(forward)	AAGTCGGAGGCCAAGCGGTCTTAGGAAGACAA
MGI/BGI_adapter_(reverse)	AAGTCGGATCGTAGCCATGTCGTTCTGTGAGCCAAGGAGTTG
QIASeq_miRNA_adapter	AACTGTAGGCACCATCAAT

## Sheet: Table S3-figure2stats_human
Figure 2c-Fold Change
Kruskal-Wallis: H-statistic=26.764; p-value=6.340e-05
		ChIP	NEB	mChIP	MOL	QIA	ZYM
sample size		9	9	9	9	9	9
ChIP	U-statistic			5	9	8	6
	p-value			0.001998	0.006193	0.004718	0.00268
NEB	U-statistic			80	74	4	4
	p-value			0.0005736	0.003569	0.001478	0.001478
mChIP
MOL
QIA
Figure 2e-Bray Curtis distance
Kruskal-Wallis: H-statistic=10.914; p-value=5.312e-02
		ChIP	NEB	mChIP	MOL	QIA	ZYM
sample size		3	6	3	4	7	5
ChIP	U-statistic					21	15
	p-value					0.01667	0.03571
Figure 2g-ASV correlation
Kruskal-Wallis: H-statistic=5.975; p-value=3.087e-01
		ChIP	NEB	mChIP	MOL	QIA	ZYM
sample size		9	10	10	10	10	10

## Sheet: Table S4-figure2stats_pig
Figure 2d-Fold Change
Kruskal-Wallis: H-statistic=46.340; p-value=7.743e-09
		ChIP	NEB	mChIP	MOL	QIA	ZYM
sample size		10	10	10	10	10	10
ChIP	U-statistic		90	9	6	8	0
	p-value		0.002827	0.002202	0.001008	0.001706	0.0001827
NEB	U-statistic			91	97	4	0
	p-value			0.002202	0.0004396	0.0005828	0.0001827
mChIP	U-statistic				16	19	1
	p-value				0.01133	0.02113	0.0002461
MOL	U-statistic						3
	p-value						0.0004396
QIA	U-statistic						1
	p-value						0.0002461
Figure 2f-Bray Curtis distance
Kruskal-Wallis: H-statistic=46.340; p-value=7.743e-09
		ChIP	NEB	mChIP	MOL	QIA	ZYM
sample size		10	8	9	10	10	9
ChIP	U-statistic			12	10	7	4
	p-value			0.007963	0.002827	0.001315	0.0009436
NEB	U-statistic			6	5	4	2
	p-value			0.002468	0.0008684	0.0005485	0.0003291
mChIP	U-statistic					70	67
	p-value					0.04546	0.02168
MOL
QIA
Figure 2h-ASV correlation
Kruskal-Wallis: H-statistic=30.540; p-value=1.155e-05
		ChIP	NEB	mChIP	MOL	QIA	ZYM
sample size		10	10	10	10	10	10
ChIP	U-statistic			92	96	92	95
	p-value			0.001706	0.0005828	0.001706	0.0007685
NEB	U-statistic			86	10	90	92
	p-value			0.007285	0.002827	0.002827	0.001706
mChIP	U-statistic						20
	p-value						0.02575
MOL
QIA

## Sheet: Table S5-human_w
Taxon	(Intercept)	ChIP	mChIP	MOL	NEB	QIA	ZYM
k__Bacteria;p__Firmicutes;c__Clostridia;o__Clostridiales;f__Lachnospiraceae	16.9435	-1.58433	-0.705139	-2.52996	-2.31313	-3.30312	-9.36322
k__Bacteria;p__Firmicutes;c__Clostridia;o__Clostridiales;f__Ruminococcaceae	19.5775	-2.07922	-2.60012	-4.02466	-4.1083	-5.10924	-10.2506
k__Bacteria;p__Verrucomicrobia;c__Verrucomicrobiae;o__Verrucomicrobiales;f__Verrucomicrobiaceae	9.77911	0.740983	2.62696	0.0719484	-1.34226	0.814803	-3.11896
k__Bacteria;p__Firmicutes;c__Bacilli;__;__	3.92432	0.309493	1.8174	-1.53344	-1.89679	2.33838	1.93467
k__Bacteria;p__Proteobacteria;c__Gammaproteobacteria;o__Xanthomonadales;f__Xanthomonadaceae	-3.82694	2.36839	4.97411	2.93528	3.06575	4.06123	3.44123
k__Archaea;p__Euryarchaeota;c__Methanobacteria;o__Methanobacteriales;f__Methanobacteriaceae	6.85439	-0.0546827	-0.193378	1.08275	-0.03796	-0.485635	-2.84928
k__Bacteria;p__Proteobacteria;c__Gammaproteobacteria;o__Enterobacteriales;f__Enterobacteriaceae	17.7158	-0.719076	-0.216729	-2.43149	-4.079	1.69447	-4.50848
k__Bacteria;p__Actinobacteria;c__Actinobacteria;o__Actinomycetales;f__Corynebacteriaceae	5.65565	0.0590275	3.41279	3.13549	-0.271577	4.79	3.23316
k__Bacteria;p__Proteobacteria;c__Gammaproteobacteria;o__Pseudomonadales;f__Moraxellaceae	-0.697565	-0.0202663	1.14285	0.109954	1.63207	-0.880255	1.23674
k__Bacteria;p__Proteobacteria;c__Alphaproteobacteria;o__Rhizobiales;f__Rhizobiaceae	9.36724	1.10676	4.89321	3.63288	-7.17643	-11.35	-12.2203
k__Bacteria;p__Firmicutes;c__Bacilli;o__Bacillales;f__Bacillaceae	-2.25324	1.12379	3.00648	2.33021	-0.222658	2.4712	1.8287
k__Bacteria;p__Proteobacteria;c__Gammaproteobacteria;__;__	-6.08261	1.79021	4.65071	2.11054	0.00312228	4.02717	3.64858
k__Bacteria;p__Actinobacteria;c__Actinobacteria;o__Actinomycetales;f__Pseudonocardiaceae	-1.67107	-0.197386	0.575711	-0.619289	0.0922846	-0.814195	-1.14874
k__Bacteria;p__Proteobacteria;c__Gammaproteobacteria;o__Pseudomonadales;f__Pseudomonadaceae	0.00581867	2.52347	7.04291	5.2908	2.07913	1.77788	0.426845
k__Bacteria;p__Actinobacteria;c__Actinobacteria;o__Actinomycetales;f__Nocardiopsaceae	-4.26909	1.36794	4.2062	1.86072	2.20129	3.53214	2.92294
k__Bacteria;p__Actinobacteria;c__Actinobacteria;o__Actinomycetales;f__Nocardioidaceae	-2.65358	0.703555	3.6048	0.839463	0.626599	3.16878	2.25324
k__Bacteria;p__Firmicutes;c__Bacilli;o__Lactobacillales;f__Enterococcaceae	-0.792868	2.52615	3.0758	4.10167	1.61058	5.88286	2.28267
k__Bacteria;p__Proteobacteria;c__Alphaproteobacteria;o__Rhizobiales;f__Methylobacteriaceae	-8.85243	1.56097	8.3789	5.43359	8.89248	9.68414	6.41634
k__Bacteria;p__Bacteroidetes;c__Bacteroidia;o__Bacteroidales;f__Porphyromonadaceae	16.5175	-0.109749	-2.69929	-4.90488	-1.38395	-3.68748	-9.35859
k__Bacteria;p__Bacteroidetes;c__Bacteroidia;o__Bacteroidales;f__Bacteroidaceae	14.7412	-1.27122	-2.59032	-5.65113	-2.21325	-4.61867	-9.18653
k__Bacteria;p__Cyanobacteria;c__Chloroplast;o__Streptophyta;f__	-1.0768	1.45329	3.62272	0.614816	0.962515	1.47831	3.24583
k__Bacteria;p__Firmicutes;c__Bacilli;o__Lactobacillales;f__Streptococcaceae	23.8228	-0.113522	0.454833	0.521912	-3.47289	0.14269	-2.97204
k__Bacteria;p__Proteobacteria;c__Alphaproteobacteria;o__Sphingomonadales;f__Sphingomonadaceae	-0.331274	-1.29054	1.35249	0.528125	-1.0407	0.986822	0.068178
k__Bacteria;p__Bacteroidetes;c__Bacteroidia;o__Bacteroidales;f__Prevotellaceae	7.93892	0.84616	-0.170179	-0.28976	0.258777	-1.35886	-0.669261
k__Bacteria;p__Proteobacteria;c__Betaproteobacteria;o__Burkholderiales;f__Alcaligenaceae	2.40751	0.0185685	1.35313	0.331671	-0.459478	-0.195953	-0.496096
k__Bacteria;p__Firmicutes;c__Clostridia;o__Clostridiales;f__[Tissierellaceae]	8.06527	0.175635	1.44762	1.35442	-0.63604	1.8899	1.13068
k__Bacteria;p__Proteobacteria;c__Betaproteobacteria;o__Neisseriales;f__Neisseriaceae	-2.65781	-1.31659	3.70626	0.68107	-1.29858	1.82312	0.735471
k__Bacteria;p__Proteobacteria;c__Epsilonproteobacteria;o__Campylobacterales;f__Campylobacteraceae	8.59196	-1.77943	-3.8145	-12.5014	-2.16039	-8.22034	-11.4418
k__Bacteria;p__Spirochaetes;c__Spirochaetes;o__Spirochaetales;f__Spirochaetaceae	18.6542	-4.12515	-3.23361	-11.9642	-4.82588	-13.3403	-14.4299
k__Bacteria;p__Actinobacteria;c__Actinobacteria;o__Bifidobacteriales;f__Bifidobacteriaceae	2.58429	0.080375	2.61171	0.313333	-1.83025	2.89146	-0.312559
k__Bacteria;p__Proteobacteria;c__Epsilonproteobacteria;o__Campylobacterales;f__Helicobacteraceae	8.76407	-1.49674	-2.94006	-8.42491	-0.817349	-7.41249	-8.83561
k__Bacteria;p__Actinobacteria;c__Actinobacteria;o__Actinomycetales;f__Dermabacteraceae	-0.40776	-0.855423	3.02804	0.629169	0.0527297	2.06999	1.97439
k__Bacteria;p__Firmicutes;c__Clostridia;o__Clostridiales;f__Veillonellaceae	13.9021	-2.35199	-1.75364	-2.26356	-2.70061	-2.62603	-3.02396
k__Bacteria;p__Proteobacteria;c__Betaproteobacteria;o__Burkholderiales;f__Comamonadaceae	5.01597	1.41802	5.52455	4.3158	-3.99119	-5.0138	-6.95972
k__Bacteria;p__Actinobacteria;c__Actinobacteria;o__Actinomycetales;f__Micrococcaceae	4.07644	1.54701	0.846954	1.67701	-0.54971	1.18086	-0.83002
k__Bacteria;p__Proteobacteria;c__Betaproteobacteria;o__Burkholderiales;f__Oxalobacteraceae	-5.23766	2.74767	6.2145	3.76563	5.43152	4.69897	5.39829
k__Bacteria;p__Firmicutes;c__Bacilli;o__Lactobacillales;f__Aerococcaceae	0.0373652	-0.0109196	1.14718	0.0694876	-1.69593	0.85481	2.06466
k__Bacteria;p__Actinobacteria;c__Coriobacteriia;o__Coriobacteriales;f__Coriobacteriaceae	11.8534	-1.12417	-0.904573	0.213078	-1.13231	-3.10919	-3.89875
k__Bacteria;p__Firmicutes;c__Bacilli;o__Bacillales;f__Staphylococcaceae	0.9958	0.693542	1.98839	0.0452289	-2.16997	2.067	1.5418
k__Bacteria;p__Proteobacteria;c__Gammaproteobacteria;o__Pasteurellales;f__Pasteurellaceae	5.56264	-0.968023	-0.117815	-1.04261	-0.783097	0.301805	-1.23851
k__Bacteria;p__Firmicutes;c__Clostridia;o__Clostridiales;__	13.5045	-0.793804	-0.310307	-0.151953	-3.11493	0.0815762	-5.2508
k__Bacteria;p__[Thermi];c__Deinococci;o__Thermales;f__Thermaceae	0.658357	-0.0921504	2.8981	-0.615255	-1.35488	2.46431	0.267306
k__Bacteria;p__Firmicutes;c__Clostridia;o__Clostridiales;f__Peptostreptococcaceae	21.516	0.68867	-0.514885	0.465725	-1.78577	-0.262468	-4.34011
k__Bacteria;p__Firmicutes;c__Bacilli;o__Bacillales;__	-7.44662	-0.144157	4.31825	2.0092	-0.0622961	3.88144	3.13464
k__Bacteria;p__Bacteroidetes;c__Flavobacteriia;o__Flavobacteriales;f__[Weeksellaceae]	-0.479323	0.4822	4.42261	2.26164	-0.123625	3.78734	3.28913
k__Bacteria;p__Bacteroidetes;c__Sphingobacteriia;o__Sphingobacteriales;f__Sphingobacteriaceae	-6.78875	1.04451	4.98574	2.7234	0.620495	4.62465	3.88794
k__Bacteria;p__Bacteroidetes;c__Bacteroidia;o__Bacteroidales;f__Rikenellaceae	2.68446	0.822242	2.69889	0.0854705	-0.695781	2.92396	0.973389
k__Bacteria;p__Firmicutes;c__Bacilli;o__Lactobacillales;f__Lactobacillaceae	5.04644	-0.609264	-0.164119	1.13422	-1.194	1.81343	-2.47815
k__Bacteria;p__Firmicutes;c__Clostridia;o__Clostridiales;f__Christensenellaceae	4.22896	-1.02914	-1.42834	-2.76151	-1.55988	-3.75552	-4.46984
k__Bacteria;p__Firmicutes;c__Clostridia;o__Clostridiales;f__Clostridiaceae	23.3838	-0.682899	-0.408644	0.145194	-3.55852	-1.01966	-7.70819
k__Bacteria;p__Firmicutes;c__Clostridia;o__Clostridiales;f__[Mogibacteriaceae]	12.9674	-1.71419	-0.106981	-1.75029	-2.67625	-3.26897	-6.86609
k__Bacteria;p__Proteobacteria;c__Betaproteobacteria;o__Burkholderiales;__	-0.426306	-0.566683	-1.08863	-2.94416	-0.898741	-0.877075	-1.89046
k__Bacteria;p__Firmicutes;c__Clostridia;o__Clostridiales;f__Eubacteriaceae	0.749593	2.39299	7.81179	4.34828	1.36215	4.93934	5.00763
k__Bacteria;p__Proteobacteria;c__Alphaproteobacteria;o__Rhodobacterales;f__Rhodobacteraceae	-2.56162	0.974902	4.22608	2.01778	0.405135	4.66433	2.95232
k__Bacteria;p__Proteobacteria;c__Alphaproteobacteria;o__Caulobacterales;f__Caulobacteraceae	-3.24531	1.08312	4.94997	1.98851	1.86876	3.04731	2.75512
k__Bacteria;p__Bacteroidetes;c__Bacteroidia;o__Bacteroidales;f__	26.7133	-0.789778	-4.67007	-16.5009	-1.82165	-11.0409	-16.3627
k__Bacteria;p__Bacteroidetes;c__Flavobacteriia;o__Flavobacteriales;f__Flavobacteriaceae	-4.25042	1.26675	5.85708	2.64358	1.47694	3.77036	3.6898
k__Bacteria;p__Proteobacteria;c__Deltaproteobacteria;o__Desulfovibrionales;f__Desulfovibrionaceae	15.9992	-1.12735	-2.25419	-1.58783	-0.0952256	-2.76349	-5.34201
k__Bacteria;p__Firmicutes;c__Clostridia;o__Clostridiales;f__Peptococcaceae	5.69874	-0.0741211	-0.253693	-0.881484	-0.89421	-1.29567	-2.29178
k__Bacteria;p__Firmicutes;c__Clostridia;o__Clostridiales;f__	14.1567	0.163782	-0.920115	-2.2678	-1.20661	-2.8497	-6.07194
k__Bacteria;p__Tenericutes;c__Mollicutes;o__RF39;f__	0.558772	-0.694757	0.506172	-1.63575	-1.37764	-1.49063	-1.90897
k__Bacteria;p__[Thermi];c__Deinococci;o__Deinococcales;f__Deinococcaceae	-1.61584	1.09143	4.77892	2.9401	-0.446317	3.96131	3.43983
k__Bacteria;p__Firmicutes;c__Erysipelotrichi;o__Erysipelotrichales;f__Erysipelotrichaceae	13.0419	-1.03119	-1.70649	-1.78491	-3.80106	-4.21923	-8.89061
k__Bacteria;p__Actinobacteria;c__Actinobacteria;o__Actinomycetales;__	-6.89136	3.62524	6.00099	3.87398	0.731202	5.87362	8.6225
k__Bacteria;p__Fusobacteria;c__Fusobacteriia;o__Fusobacteriales;f__Fusobacteriaceae	15.4125	-1.97469	-2.15863	-4.88167	-1.71632	-5.99396	-8.06788
k__Bacteria;p__Bacteroidetes;c__Bacteroidia;o__Bacteroidales;f__[Odoribacteraceae]	1.45045	-0.272505	0.652199	-0.981279	0.701975	0.423245	-0.00178993
k__Bacteria;p__Synergistetes;c__Synergistia;o__Synergistales;f__Synergistaceae	1.26279	2.22166	5.0729	2.58181	0.80898	5.48045	2.82949
k__Bacteria;p__Firmicutes;c__Bacilli;o__Turicibacterales;f__Turicibacteraceae	8.62024	-0.958474	0.553553	0.168543	-2.42292	4.00648	-4.0903
k__Bacteria;p__Actinobacteria;c__Actinobacteria;o__Actinomycetales;f__Actinomycetaceae	9.13338	2.38008	3.7894	3.0706	0.837976	2.51119	2.23172
k__Bacteria;p__Planctomycetes;c__Planctomycetia;o__Pirellulales;f__Pirellulaceae	-5.67978	2.1057	5.33048	1.71451	-1.05498	3.92473	2.72678
k__Bacteria;p__Proteobacteria;c__Alphaproteobacteria;o__Rickettsiales;f__mitochondria	-0.632867	-0.817398	2.8559	0.691792	-0.964534	1.90813	2.22474
k__Bacteria;p__Bacteroidetes;c__Bacteroidia;o__Bacteroidales;__	7.80199	-1.89254	-0.718434	-3.49504	-1.01357	-1.75304	-2.38136
k__Bacteria;p__Verrucomicrobia;c__Opitutae;o__[Cerasicoccales];f__[Cerasicoccaceae]	4.14	0.252505	-0.304903	-3.45968	-0.339147	-2.51909	-2.86537
k__Bacteria;p__Bacteroidetes;c__Bacteroidia;o__Bacteroidales;f__[Paraprevotellaceae]	10.7379	-2.23005	-6.39472	-6.94164	-2.95522	-5.68183	-9.25567
k__Bacteria;__;__;__;__	6.77498	-1.43835	-2.83383	-7.03892	-1.66966	-4.78836	-7.31079
k__Bacteria;p__Bacteroidetes;c__Bacteroidia;o__Bacteroidales;f__p-2534-18B5	1.57817	-1.75398	-0.348216	-3.31137	-0.714022	-2.20179	-2.53397
k__Bacteria;p__Cyanobacteria;c__4C0d-2;o__YS2;f__	0.307033	0.237564	0.840401	-2.01776	-1.30263	-0.616684	-0.959033
k__Bacteria;p__Fibrobacteres;c__Fibrobacteria;o__Fibrobacterales;f__Fibrobacteraceae	0.230223	-0.155012	1.93559	-1.05804	-2.12233	0.602917	0.248526
k__Bacteria;p__Bacteroidetes;c__Bacteroidia;o__Bacteroidales;f__S24-7	5.76791	-0.141553	-2.66909	-7.36411	-0.54523	-6.79768	-8.32133
k__Bacteria;p__Bacteroidetes;c__Bacteroidia;o__Bacteroidales;f__RF16	-0.818986	-0.703286	0.0971916	-2.05951	-2.56937	-0.427836	-0.798341
k__Bacteria;p__Deferribacteres;c__Deferribacteres;o__Deferribacterales;f__Deferribacteraceae	2.76417	-1.52101	-0.526108	-3.22834	0.102454	-2.24325	-2.53373
k__Bacteria;p__Firmicutes;__;__;__	-0.783408	0.595056	1.42138	0.00501459	0.0567413	0.49667	0.21193
k__Archaea;p__Euryarchaeota;c__Thermoplasmata;o__E2;f__[Methanomassiliicoccaceae]	-1.42862	0.767673	3.10642	0.394927	1.19363	2.97571	2.55159
k__Bacteria;p__Firmicutes;c__Clostridia;o__Clostridiales;f__Dehalobacteriaceae	-2.55735	1.10998	4.16371	1.90898	-0.34458	1.69792	1.93323
k__Bacteria;p__Firmicutes;c__Clostridia;__;__	-1.53823	2.09893	7.76069	3.41732	0.659266	3.81736	4.20378

## Sheet: Table S6-pig_w
Taxon	(Intercept)	ChIP	mChIP	MOL	NEB	QIA	ZYM
k__Bacteria;p__Firmicutes;c__Clostridia;o__Clostridiales;f__Lachnospiraceae	16.9435	-1.58433	-0.705139	-2.52996	-2.31313	-3.30312	-9.36322
k__Bacteria;p__Firmicutes;c__Clostridia;o__Clostridiales;f__Ruminococcaceae	19.5775	-2.07922	-2.60012	-4.02466	-4.1083	-5.10924	-10.2506
k__Bacteria;p__Verrucomicrobia;c__Verrucomicrobiae;o__Verrucomicrobiales;f__Verrucomicrobiaceae	9.77911	0.740983	2.62696	0.0719484	-1.34226	0.814803	-3.11896
k__Bacteria;p__Firmicutes;c__Bacilli;__;__	3.92432	0.309493	1.8174	-1.53344	-1.89679	2.33838	1.93467
k__Bacteria;p__Proteobacteria;c__Gammaproteobacteria;o__Xanthomonadales;f__Xanthomonadaceae	-3.82694	2.36839	4.97411	2.93528	3.06575	4.06123	3.44123
k__Archaea;p__Euryarchaeota;c__Methanobacteria;o__Methanobacteriales;f__Methanobacteriaceae	6.85439	-0.0546827	-0.193378	1.08275	-0.03796	-0.485635	-2.84928
k__Bacteria;p__Proteobacteria;c__Gammaproteobacteria;o__Enterobacteriales;f__Enterobacteriaceae	17.7158	-0.719076	-0.216729	-2.43149	-4.079	1.69447	-4.50848
k__Bacteria;p__Actinobacteria;c__Actinobacteria;o__Actinomycetales;f__Corynebacteriaceae	5.65565	0.0590275	3.41279	3.13549	-0.271577	4.79	3.23316
k__Bacteria;p__Proteobacteria;c__Gammaproteobacteria;o__Pseudomonadales;f__Moraxellaceae	-0.697565	-0.0202663	1.14285	0.109954	1.63207	-0.880255	1.23674
k__Bacteria;p__Proteobacteria;c__Alphaproteobacteria;o__Rhizobiales;f__Rhizobiaceae	9.36724	1.10676	4.89321	3.63288	-7.17643	-11.35	-12.2203
k__Bacteria;p__Firmicutes;c__Bacilli;o__Bacillales;f__Bacillaceae	-2.25324	1.12379	3.00648	2.33021	-0.222658	2.4712	1.8287
k__Bacteria;p__Proteobacteria;c__Gammaproteobacteria;__;__	-6.08261	1.79021	4.65071	2.11054	0.00312228	4.02717	3.64858
k__Bacteria;p__Actinobacteria;c__Actinobacteria;o__Actinomycetales;f__Pseudonocardiaceae	-1.67107	-0.197386	0.575711	-0.619289	0.0922846	-0.814195	-1.14874
k__Bacteria;p__Proteobacteria;c__Gammaproteobacteria;o__Pseudomonadales;f__Pseudomonadaceae	0.00581867	2.52347	7.04291	5.2908	2.07913	1.77788	0.426845
k__Bacteria;p__Actinobacteria;c__Actinobacteria;o__Actinomycetales;f__Nocardiopsaceae	-4.26909	1.36794	4.2062	1.86072	2.20129	3.53214	2.92294
k__Bacteria;p__Actinobacteria;c__Actinobacteria;o__Actinomycetales;f__Nocardioidaceae	-2.65358	0.703555	3.6048	0.839463	0.626599	3.16878	2.25324
k__Bacteria;p__Firmicutes;c__Bacilli;o__Lactobacillales;f__Enterococcaceae	-0.792868	2.52615	3.0758	4.10167	1.61058	5.88286	2.28267
k__Bacteria;p__Proteobacteria;c__Alphaproteobacteria;o__Rhizobiales;f__Methylobacteriaceae	-8.85243	1.56097	8.3789	5.43359	8.89248	9.68414	6.41634
k__Bacteria;p__Bacteroidetes;c__Bacteroidia;o__Bacteroidales;f__Porphyromonadaceae	16.5175	-0.109749	-2.69929	-4.90488	-1.38395	-3.68748	-9.35859
k__Bacteria;p__Bacteroidetes;c__Bacteroidia;o__Bacteroidales;f__Bacteroidaceae	14.7412	-1.27122	-2.59032	-5.65113	-2.21325	-4.61867	-9.18653
k__Bacteria;p__Cyanobacteria;c__Chloroplast;o__Streptophyta;f__	-1.0768	1.45329	3.62272	0.614816	0.962515	1.47831	3.24583
k__Bacteria;p__Firmicutes;c__Bacilli;o__Lactobacillales;f__Streptococcaceae	23.8228	-0.113522	0.454833	0.521912	-3.47289	0.14269	-2.97204
k__Bacteria;p__Proteobacteria;c__Alphaproteobacteria;o__Sphingomonadales;f__Sphingomonadaceae	-0.331274	-1.29054	1.35249	0.528125	-1.0407	0.986822	0.068178
k__Bacteria;p__Bacteroidetes;c__Bacteroidia;o__Bacteroidales;f__Prevotellaceae	7.93892	0.84616	-0.170179	-0.28976	0.258777	-1.35886	-0.669261
k__Bacteria;p__Proteobacteria;c__Betaproteobacteria;o__Burkholderiales;f__Alcaligenaceae	2.40751	0.0185685	1.35313	0.331671	-0.459478	-0.195953	-0.496096
k__Bacteria;p__Firmicutes;c__Clostridia;o__Clostridiales;f__[Tissierellaceae]	8.06527	0.175635	1.44762	1.35442	-0.63604	1.8899	1.13068
k__Bacteria;p__Proteobacteria;c__Betaproteobacteria;o__Neisseriales;f__Neisseriaceae	-2.65781	-1.31659	3.70626	0.68107	-1.29858	1.82312	0.735471
k__Bacteria;p__Proteobacteria;c__Epsilonproteobacteria;o__Campylobacterales;f__Campylobacteraceae	8.59196	-1.77943	-3.8145	-12.5014	-2.16039	-8.22034	-11.4418
k__Bacteria;p__Spirochaetes;c__Spirochaetes;o__Spirochaetales;f__Spirochaetaceae	18.6542	-4.12515	-3.23361	-11.9642	-4.82588	-13.3403	-14.4299
k__Bacteria;p__Actinobacteria;c__Actinobacteria;o__Bifidobacteriales;f__Bifidobacteriaceae	2.58429	0.080375	2.61171	0.313333	-1.83025	2.89146	-0.312559
k__Bacteria;p__Proteobacteria;c__Epsilonproteobacteria;o__Campylobacterales;f__Helicobacteraceae	8.76407	-1.49674	-2.94006	-8.42491	-0.817349	-7.41249	-8.83561
k__Bacteria;p__Actinobacteria;c__Actinobacteria;o__Actinomycetales;f__Dermabacteraceae	-0.40776	-0.855423	3.02804	0.629169	0.0527297	2.06999	1.97439
k__Bacteria;p__Firmicutes;c__Clostridia;o__Clostridiales;f__Veillonellaceae	13.9021	-2.35199	-1.75364	-2.26356	-2.70061	-2.62603	-3.02396
k__Bacteria;p__Proteobacteria;c__Betaproteobacteria;o__Burkholderiales;f__Comamonadaceae	5.01597	1.41802	5.52455	4.3158	-3.99119	-5.0138	-6.95972
k__Bacteria;p__Actinobacteria;c__Actinobacteria;o__Actinomycetales;f__Micrococcaceae	4.07644	1.54701	0.846954	1.67701	-0.54971	1.18086	-0.83002
k__Bacteria;p__Proteobacteria;c__Betaproteobacteria;o__Burkholderiales;f__Oxalobacteraceae	-5.23766	2.74767	6.2145	3.76563	5.43152	4.69897	5.39829
k__Bacteria;p__Firmicutes;c__Bacilli;o__Lactobacillales;f__Aerococcaceae	0.0373652	-0.0109196	1.14718	0.0694876	-1.69593	0.85481	2.06466
k__Bacteria;p__Actinobacteria;c__Coriobacteriia;o__Coriobacteriales;f__Coriobacteriaceae	11.8534	-1.12417	-0.904573	0.213078	-1.13231	-3.10919	-3.89875
k__Bacteria;p__Firmicutes;c__Bacilli;o__Bacillales;f__Staphylococcaceae	0.9958	0.693542	1.98839	0.0452289	-2.16997	2.067	1.5418
k__Bacteria;p__Proteobacteria;c__Gammaproteobacteria;o__Pasteurellales;f__Pasteurellaceae	5.56264	-0.968023	-0.117815	-1.04261	-0.783097	0.301805	-1.23851
k__Bacteria;p__Firmicutes;c__Clostridia;o__Clostridiales;__	13.5045	-0.793804	-0.310307	-0.151953	-3.11493	0.0815762	-5.2508
k__Bacteria;p__[Thermi];c__Deinococci;o__Thermales;f__Thermaceae	0.658357	-0.0921504	2.8981	-0.615255	-1.35488	2.46431	0.267306
k__Bacteria;p__Firmicutes;c__Clostridia;o__Clostridiales;f__Peptostreptococcaceae	21.516	0.68867	-0.514885	0.465725	-1.78577	-0.262468	-4.34011
k__Bacteria;p__Firmicutes;c__Bacilli;o__Bacillales;__	-7.44662	-0.144157	4.31825	2.0092	-0.0622961	3.88144	3.13464
k__Bacteria;p__Bacteroidetes;c__Flavobacteriia;o__Flavobacteriales;f__[Weeksellaceae]	-0.479323	0.4822	4.42261	2.26164	-0.123625	3.78734	3.28913
k__Bacteria;p__Bacteroidetes;c__Sphingobacteriia;o__Sphingobacteriales;f__Sphingobacteriaceae	-6.78875	1.04451	4.98574	2.7234	0.620495	4.62465	3.88794
k__Bacteria;p__Bacteroidetes;c__Bacteroidia;o__Bacteroidales;f__Rikenellaceae	2.68446	0.822242	2.69889	0.0854705	-0.695781	2.92396	0.973389
k__Bacteria;p__Firmicutes;c__Bacilli;o__Lactobacillales;f__Lactobacillaceae	5.04644	-0.609264	-0.164119	1.13422	-1.194	1.81343	-2.47815
k__Bacteria;p__Firmicutes;c__Clostridia;o__Clostridiales;f__Christensenellaceae	4.22896	-1.02914	-1.42834	-2.76151	-1.55988	-3.75552	-4.46984
k__Bacteria;p__Firmicutes;c__Clostridia;o__Clostridiales;f__Clostridiaceae	23.3838	-0.682899	-0.408644	0.145194	-3.55852	-1.01966	-7.70819
k__Bacteria;p__Firmicutes;c__Clostridia;o__Clostridiales;f__[Mogibacteriaceae]	12.9674	-1.71419	-0.106981	-1.75029	-2.67625	-3.26897	-6.86609
k__Bacteria;p__Proteobacteria;c__Betaproteobacteria;o__Burkholderiales;__	-0.426306	-0.566683	-1.08863	-2.94416	-0.898741	-0.877075	-1.89046
k__Bacteria;p__Firmicutes;c__Clostridia;o__Clostridiales;f__Eubacteriaceae	0.749593	2.39299	7.81179	4.34828	1.36215	4.93934	5.00763
k__Bacteria;p__Proteobacteria;c__Alphaproteobacteria;o__Rhodobacterales;f__Rhodobacteraceae	-2.56162	0.974902	4.22608	2.01778	0.405135	4.66433	2.95232
k__Bacteria;p__Proteobacteria;c__Alphaproteobacteria;o__Caulobacterales;f__Caulobacteraceae	-3.24531	1.08312	4.94997	1.98851	1.86876	3.04731	2.75512
k__Bacteria;p__Bacteroidetes;c__Bacteroidia;o__Bacteroidales;f__	26.7133	-0.789778	-4.67007	-16.5009	-1.82165	-11.0409	-16.3627
k__Bacteria;p__Bacteroidetes;c__Flavobacteriia;o__Flavobacteriales;f__Flavobacteriaceae	-4.25042	1.26675	5.85708	2.64358	1.47694	3.77036	3.6898
k__Bacteria;p__Proteobacteria;c__Deltaproteobacteria;o__Desulfovibrionales;f__Desulfovibrionaceae	15.9992	-1.12735	-2.25419	-1.58783	-0.0952256	-2.76349	-5.34201
k__Bacteria;p__Firmicutes;c__Clostridia;o__Clostridiales;f__Peptococcaceae	5.69874	-0.0741211	-0.253693	-0.881484	-0.89421	-1.29567	-2.29178
k__Bacteria;p__Firmicutes;c__Clostridia;o__Clostridiales;f__	14.1567	0.163782	-0.920115	-2.2678	-1.20661	-2.8497	-6.07194
k__Bacteria;p__Tenericutes;c__Mollicutes;o__RF39;f__	0.558772	-0.694757	0.506172	-1.63575	-1.37764	-1.49063	-1.90897
k__Bacteria;p__[Thermi];c__Deinococci;o__Deinococcales;f__Deinococcaceae	-1.61584	1.09143	4.77892	2.9401	-0.446317	3.96131	3.43983
k__Bacteria;p__Firmicutes;c__Erysipelotrichi;o__Erysipelotrichales;f__Erysipelotrichaceae	13.0419	-1.03119	-1.70649	-1.78491	-3.80106	-4.21923	-8.89061
k__Bacteria;p__Actinobacteria;c__Actinobacteria;o__Actinomycetales;__	-6.89136	3.62524	6.00099	3.87398	0.731202	5.87362	8.6225
k__Bacteria;p__Fusobacteria;c__Fusobacteriia;o__Fusobacteriales;f__Fusobacteriaceae	15.4125	-1.97469	-2.15863	-4.88167	-1.71632	-5.99396	-8.06788
k__Bacteria;p__Bacteroidetes;c__Bacteroidia;o__Bacteroidales;f__[Odoribacteraceae]	1.45045	-0.272505	0.652199	-0.981279	0.701975	0.423245	-0.00178993
k__Bacteria;p__Synergistetes;c__Synergistia;o__Synergistales;f__Synergistaceae	1.26279	2.22166	5.0729	2.58181	0.80898	5.48045	2.82949
k__Bacteria;p__Firmicutes;c__Bacilli;o__Turicibacterales;f__Turicibacteraceae	8.62024	-0.958474	0.553553	0.168543	-2.42292	4.00648	-4.0903
k__Bacteria;p__Actinobacteria;c__Actinobacteria;o__Actinomycetales;f__Actinomycetaceae	9.13338	2.38008	3.7894	3.0706	0.837976	2.51119	2.23172
k__Bacteria;p__Planctomycetes;c__Planctomycetia;o__Pirellulales;f__Pirellulaceae	-5.67978	2.1057	5.33048	1.71451	-1.05498	3.92473	2.72678
k__Bacteria;p__Proteobacteria;c__Alphaproteobacteria;o__Rickettsiales;f__mitochondria	-0.632867	-0.817398	2.8559	0.691792	-0.964534	1.90813	2.22474
k__Bacteria;p__Bacteroidetes;c__Bacteroidia;o__Bacteroidales;__	7.80199	-1.89254	-0.718434	-3.49504	-1.01357	-1.75304	-2.38136
k__Bacteria;p__Verrucomicrobia;c__Opitutae;o__[Cerasicoccales];f__[Cerasicoccaceae]	4.14	0.252505	-0.304903	-3.45968	-0.339147	-2.51909	-2.86537
k__Bacteria;p__Bacteroidetes;c__Bacteroidia;o__Bacteroidales;f__[Paraprevotellaceae]	10.7379	-2.23005	-6.39472	-6.94164	-2.95522	-5.68183	-9.25567
k__Bacteria;__;__;__;__	6.77498	-1.43835	-2.83383	-7.03892	-1.66966	-4.78836	-7.31079
k__Bacteria;p__Bacteroidetes;c__Bacteroidia;o__Bacteroidales;f__p-2534-18B5	1.57817	-1.75398	-0.348216	-3.31137	-0.714022	-2.20179	-2.53397
k__Bacteria;p__Cyanobacteria;c__4C0d-2;o__YS2;f__	0.307033	0.237564	0.840401	-2.01776	-1.30263	-0.616684	-0.959033
k__Bacteria;p__Fibrobacteres;c__Fibrobacteria;o__Fibrobacterales;f__Fibrobacteraceae	0.230223	-0.155012	1.93559	-1.05804	-2.12233	0.602917	0.248526
k__Bacteria;p__Bacteroidetes;c__Bacteroidia;o__Bacteroidales;f__S24-7	5.76791	-0.141553	-2.66909	-7.36411	-0.54523	-6.79768	-8.32133
k__Bacteria;p__Bacteroidetes;c__Bacteroidia;o__Bacteroidales;f__RF16	-0.818986	-0.703286	0.0971916	-2.05951	-2.56937	-0.427836	-0.798341
k__Bacteria;p__Deferribacteres;c__Deferribacteres;o__Deferribacterales;f__Deferribacteraceae	2.76417	-1.52101	-0.526108	-3.22834	0.102454	-2.24325	-2.53373
k__Bacteria;p__Firmicutes;__;__;__	-0.783408	0.595056	1.42138	0.00501459	0.0567413	0.49667	0.21193
k__Archaea;p__Euryarchaeota;c__Thermoplasmata;o__E2;f__[Methanomassiliicoccaceae]	-1.42862	0.767673	3.10642	0.394927	1.19363	2.97571	2.55159
k__Bacteria;p__Firmicutes;c__Clostridia;o__Clostridiales;f__Dehalobacteriaceae	-2.55735	1.10998	4.16371	1.90898	-0.34458	1.69792	1.93323
k__Bacteria;p__Firmicutes;c__Clostridia;__;__	-1.53823	2.09893	7.76069	3.41732	0.659266	3.81736	4.20378
